# Supplementary material for: Spatiotemporal Mechanisms of the Coexistence of Reintroduced Scimitar-Horned Oryx and Native Dorcas Gazelle in Sidi Toui National Park, Tunisia
Source: Animals (Basel). 2024 May 15;14(10):1475. doi: 10.3390/ani14101475 (PMC11117359; doi:10.3390/ani14101475)
Supplement: Supplementary file 1 [file animals-14-01475-s001.zip]

Archive with 1 entries (1 files):
- animals-2960717-supplementary.xlsx
