# Supplementary material for: Spatiotemporal Mechanisms of the Coexistence of Reintroduced Scimitar-Horned Oryx and Native Dorcas Gazelle in Sidi Toui National Park, Tunisia
Source: Animals (Basel). 2024 May 15;14(10):1475. doi: 10.3390/ani14101475 (PMC11117359; doi:10.3390/ani14101475)
Supplement: Supplementary file 1 [file animals-14-01475-s001.zip › animals-2960717-supplementary.xlsx]

## Sheet: Detections
CT	Date	Time	Species
ST01	2020-12-29	11:20:00	Oryx
ST01	2021-01-20	12:35:00	Oryx
ST01	2021-01-21	21:59:00	Oryx
ST01	2021-01-29	09:35:00	Oryx
ST01	2021-01-29	10:33:00	Oryx
ST01	2021-01-29	11:18:00	Oryx
ST01	2021-02-01	01:54:00	Oryx
ST01	2021-02-06	17:40:00	Oryx
ST01	2021-02-07	03:42:00	Oryx
ST01	2021-02-07	06:58:00	Oryx
ST01	2021-02-07	23:36:00	Oryx
ST01	2021-02-10	07:42:00	Oryx
ST01	2021-02-12	22:05:00	Oryx
ST01	2021-02-13	03:14:00	Oryx
ST01	2021-02-13	06:29:00	Oryx
ST01	2021-02-13	10:46:00	Oryx
ST01	2021-02-18	07:20:00	Oryx
ST01	2021-02-19	01:29:00	Oryx
ST01	2021-02-21	10:46:00	Oryx
ST01	2021-04-22	10:03:00	Oryx
ST01	2021-05-15	10:29:00	Oryx
ST01	2021-09-01	04:35:00	Oryx
ST01	2021-09-05	07:29:00	Oryx
ST01	2021-09-24	09:55:00	Oryx
ST01	2021-10-04	08:46:00	Gazelle
ST01	2022-01-14	00:17:00	Oryx
ST01	2022-01-20	10:04:00	Oryx
ST01	2022-02-15	04:12:00	Oryx
ST01	2022-02-24	19:03:00	Oryx
ST01	2022-03-03	15:40:00	Oryx
ST01	2022-03-19	14:30:00	Gazelle
ST01	2022-03-23	13:18:00	Gazelle
ST01	2022-10-18	08:57:00	Oryx
ST01	2022-10-21	08:35:00	Oryx
ST02	2020-12-01	10:48:00	Oryx
ST02	2020-12-12	10:23:00	Oryx
ST02	2020-12-14	10:59:00	Oryx
ST02	2020-12-14	13:07:00	Oryx
ST02	2021-09-24	17:57:00	Oryx
ST02	2021-10-22	17:25:00	Oryx
ST02	2021-10-22	17:25:00	Oryx
ST02	2021-10-23	01:47:00	Oryx
ST02	2021-10-31	11:45:00	Oryx
ST02	2021-11-17	22:30:00	Gazelle
ST02	2021-11-18	12:16:00	Oryx
ST02	2021-11-18	12:36:00	Oryx
ST02	2021-11-19	13:25:00	Oryx
ST02	2021-11-22	23:57:00	Oryx
ST02	2021-11-22	23:57:00	Oryx
ST02	2021-11-26	07:58:00	Oryx
ST02	2021-11-30	09:28:00	Oryx
ST02	2021-12-11	12:17:00	Oryx
ST02	2021-12-11	13:24:00	Oryx
ST02	2021-12-12	21:41:00	Gazelle
ST02	2021-12-16	13:48:00	Oryx
ST02	2021-12-20	18:14:00	Oryx
ST02	2022-08-05	05:18:00	Gazelle
ST02	2022-09-08	05:51:00	Oryx
ST02	2022-10-02	06:52:00	Oryx
ST02	2022-10-15	16:44:00	Oryx
ST02	2022-10-25	02:15:00	Gazelle
ST02	2022-10-26	08:40:00	Oryx
ST02	2022-10-30	08:03:00	Gazelle
ST03	2021-02-28	18:33:00	Gazelle
ST03	2021-03-09	18:53:00	Gazelle
ST03	2021-03-14	06:11:00	Gazelle
ST03	2021-03-21	00:14:00	Oryx
ST03	2021-03-22	00:55:00	Gazelle
ST03	2021-03-23	02:06:00	Gazelle
ST03	2021-04-30	01:31:00	Gazelle
ST03	2021-05-02	03:45:00	Gazelle
ST03	2021-05-03	02:17:00	Gazelle
ST03	2021-05-08	14:35:00	Gazelle
ST03	2021-05-13	23:37:00	Gazelle
ST03	2021-05-17	22:04:00	Gazelle
ST03	2021-05-19	22:53:00	Oryx
ST03	2021-05-19	23:41:00	Oryx
ST03	2021-05-20	04:58:00	Oryx
ST03	2021-05-21	07:02:00	Oryx
ST03	2021-05-23	08:39:00	Gazelle
ST03	2021-06-03	12:50:00	Gazelle
ST03	2021-06-11	06:32:00	Gazelle
ST03	2021-06-11	20:55:00	Gazelle
ST03	2021-06-12	12:50:00	Gazelle
ST03	2021-06-18	15:00:00	Gazelle
ST03	2021-06-18	15:46:00	Gazelle
ST03	2021-06-18	23:51:00	Gazelle
ST03	2021-06-19	13:21:00	Gazelle
ST03	2021-06-19	18:04:00	Gazelle
ST03	2021-06-19	23:57:00	Gazelle
ST03	2021-06-20	14:28:00	Gazelle
ST03	2021-06-20	22:49:00	Gazelle
ST03	2021-06-21	17:22:00	Gazelle
ST03	2021-06-21	22:06:00	Gazelle
ST03	2021-06-22	01:27:00	Gazelle
ST03	2021-06-22	03:52:00	Gazelle
ST03	2021-06-22	16:12:00	Gazelle
ST03	2021-06-22	17:41:00	Gazelle
ST03	2021-06-22	22:35:00	Gazelle
ST03	2021-06-24	12:45:00	Oryx
ST03	2021-06-25	03:04:00	Gazelle
ST03	2021-06-26	14:16:00	Gazelle
ST03	2021-06-27	04:37:00	Gazelle
ST03	2021-06-27	22:33:00	Gazelle
ST03	2021-06-30	02:05:00	Gazelle
ST03	2021-07-12	11:58:00	Gazelle
ST03	2021-07-13	13:21:00	Gazelle
ST03	2021-07-13	14:56:00	Gazelle
ST03	2021-07-15	17:04:00	Oryx
ST03	2021-08-05	20:45:00	Oryx
ST03	2021-08-06	01:04:00	Gazelle
ST03	2021-08-06	17:50:00	Gazelle
ST03	2021-08-09	18:43:00	Gazelle
ST03	2021-08-12	07:00:00	Gazelle
ST03	2021-08-12	23:19:00	Gazelle
ST03	2021-08-13	18:04:00	Gazelle
ST03	2021-08-16	18:26:00	Gazelle
ST03	2021-08-19	14:23:00	Gazelle
ST03	2021-08-20	15:20:00	Gazelle
ST03	2021-08-20	17:27:00	Gazelle
ST03	2021-08-22	14:30:00	Gazelle
ST03	2021-08-22	15:53:00	Gazelle
ST03	2021-08-23	12:30:00	Gazelle
ST03	2021-08-23	13:04:00	Gazelle
ST03	2021-08-23	13:46:00	Gazelle
ST03	2021-08-23	14:21:00	Gazelle
ST03	2021-08-23	14:50:00	Gazelle
ST03	2021-09-01	14:30:00	Gazelle
ST03	2021-09-01	17:23:00	Gazelle
ST03	2021-09-21	04:37:00	Gazelle
ST03	2021-09-23	06:15:00	Gazelle
ST03	2021-09-23	06:15:00	Gazelle
ST03	2021-09-25	23:17:00	Gazelle
ST03	2021-10-07	06:40:00	Oryx
ST03	2021-10-09	07:15:00	Gazelle
ST03	2021-10-13	07:07:00	Oryx
ST03	2021-10-13	07:07:00	Oryx
ST03	2021-10-13	18:13:00	Oryx
ST03	2021-10-13	18:13:00	Oryx
ST03	2021-10-14	23:16:00	Oryx
ST03	2021-10-21	08:44:00	Gazelle
ST03	2021-10-27	13:38:00	Gazelle
ST03	2021-11-02	11:35:00	Gazelle
ST03	2021-11-02	18:47:00	Gazelle
ST03	2021-11-04	06:36:00	Oryx
ST03	2021-11-07	23:13:00	Oryx
ST03	2021-11-13	16:37:00	Oryx
ST03	2021-11-13	17:24:00	Oryx
ST03	2021-11-13	17:24:00	Oryx
ST03	2021-11-15	06:49:00	Oryx
ST03	2021-11-15	06:49:00	Oryx
ST03	2021-11-15	07:03:00	Oryx
ST03	2021-11-17	07:07:00	Oryx
ST03	2021-11-17	07:07:00	Oryx
ST03	2021-11-17	07:28:00	Oryx
ST03	2021-11-18	21:50:00	Oryx
ST03	2021-11-20	18:15:00	Oryx
ST03	2021-11-20	18:15:00	Oryx
ST03	2021-11-20	18:53:00	Oryx
ST03	2021-11-21	10:20:00	Oryx
ST03	2021-11-21	10:24:00	Oryx
ST03	2021-11-21	12:32:00	Oryx
ST03	2021-11-22	06:16:00	Oryx
ST03	2021-11-22	06:36:00	Oryx
ST03	2021-11-23	22:37:00	Oryx
ST03	2021-12-05	21:53:00	Gazelle
ST03	2021-12-09	22:15:00	Oryx
ST03	2021-12-09	22:20:00	Oryx
ST03	2022-04-03	06:22:00	Gazelle
ST03	2022-04-04	18:29:00	Oryx
ST03	2022-04-18	22:50:00	Oryx
ST03	2022-05-05	00:06:00	Gazelle
ST03	2022-05-10	09:35:00	Oryx
ST03	2022-05-10	21:42:00	Oryx
ST03	2022-05-14	06:24:00	Gazelle
ST03	2022-05-14	14:19:00	Oryx
ST03	2022-05-16	00:28:00	Gazelle
ST03	2022-05-17	11:42:00	Oryx
ST03	2022-05-17	17:20:00	Oryx
ST03	2022-05-21	14:28:00	Oryx
ST03	2022-06-05	00:39:00	Gazelle
ST03	2022-06-05	05:36:00	Gazelle
ST03	2022-06-06	22:14:00	Gazelle
ST03	2022-06-08	19:46:00	Gazelle
ST03	2022-06-09	01:15:00	Gazelle
ST03	2022-06-24	20:09:00	Oryx
ST03	2022-08-02	02:00:00	Gazelle
ST03	2022-08-05	01:32:00	Gazelle
ST04	2020-12-05	10:50:00	Oryx
ST04	2021-02-04	14:29:00	Oryx
ST04	2021-02-05	12:30:00	Oryx
ST04	2021-02-17	21:57:00	Oryx
ST04	2021-02-19	20:55:00	Oryx
ST04	2021-02-21	00:24:00	Oryx
ST04	2021-02-24	01:12:00	Oryx
ST04	2021-02-25	16:56:00	Oryx
ST04	2021-02-26	03:12:00	Oryx
ST04	2021-03-03	02:00:00	Oryx
ST04	2021-03-05	21:22:00	Oryx
ST04	2021-03-08	07:25:00	Oryx
ST04	2021-03-09	15:17:00	Oryx
ST04	2021-03-11	05:57:00	Oryx
ST04	2021-03-12	03:37:00	Oryx
ST04	2021-03-12	09:20:00	Oryx
ST04	2021-03-13	13:45:00	Oryx
ST04	2021-03-13	17:23:00	Oryx
ST04	2021-03-14	15:52:00	Oryx
ST04	2021-03-14	17:36:00	Oryx
ST04	2021-03-16	08:17:00	Oryx
ST04	2021-03-16	12:01:00	Oryx
ST04	2021-03-16	15:10:00	Oryx
ST04	2021-03-16	16:34:00	Oryx
ST04	2021-03-16	18:18:00	Oryx
ST04	2021-03-21	07:53:00	Oryx
ST04	2021-03-23	13:22:00	Oryx
ST04	2021-03-24	22:47:00	Oryx
ST04	2021-03-26	07:32:00	Oryx
ST04	2021-03-26	12:04:00	Oryx
ST04	2021-04-20	16:33:00	Oryx
ST04	2021-04-21	08:44:00	Oryx
ST04	2021-04-25	17:09:00	Oryx
ST04	2021-04-26	11:57:00	Gazelle
ST04	2021-04-27	22:49:00	Gazelle
ST04	2021-05-06	16:44:00	Gazelle
ST04	2021-07-06	19:59:00	Oryx
ST04	2021-07-14	07:35:00	Oryx
ST04	2021-08-13	01:19:00	Oryx
ST04	2021-08-16	19:42:00	Oryx
ST04	2021-08-17	05:45:00	Oryx
ST04	2021-08-23	00:21:00	Oryx
ST04	2021-08-24	01:33:00	Oryx
ST04	2021-10-01	22:26:00	Gazelle
ST04	2021-10-14	06:20:00	Oryx
ST04	2021-10-31	14:58:00	Oryx
ST04	2021-11-13	06:55:00	Oryx
ST04	2021-11-14	09:43:00	Oryx
ST04	2021-11-24	11:31:00	Oryx
ST04	2021-12-04	11:49:00	Oryx
ST04	2021-12-04	11:49:00	Oryx
ST04	2021-12-11	01:25:00	Oryx
ST04	2021-12-22	12:51:00	Gazelle
ST04	2021-12-22	14:00:00	Oryx
ST04	2021-12-22	22:01:00	Oryx
ST04	2022-01-12	10:13:00	Oryx
ST04	2022-01-14	17:27:00	Oryx
ST04	2022-01-23	15:32:00	Oryx
ST04	2022-01-28	17:55:00	Oryx
ST04	2022-02-14	20:50:00	Oryx
ST04	2022-02-15	00:12:00	Oryx
ST04	2022-02-16	13:44:00	Oryx
ST04	2022-02-19	14:58:00	Oryx
ST04	2022-02-21	13:22:00	Oryx
ST04	2022-02-26	00:27:00	Oryx
ST04	2022-02-26	16:14:00	Gazelle
ST04	2022-03-01	02:43:00	Oryx
ST04	2022-03-01	13:34:00	Oryx
ST04	2022-03-03	08:41:00	Oryx
ST04	2022-03-10	07:21:00	Oryx
ST04	2022-03-19	06:53:00	Oryx
ST04	2022-03-29	15:04:00	Oryx
ST04	2022-04-27	07:29:00	Gazelle
ST04	2022-04-27	19:17:00	Gazelle
ST04	2022-04-27	23:30:00	Gazelle
ST04	2022-04-29	07:27:00	Gazelle
ST04	2022-05-01	09:33:00	Oryx
ST04	2022-09-28	23:33:00	Gazelle
ST04	2022-09-29	08:48:00	Gazelle
ST04	2022-10-06	16:13:00	Oryx
ST04	2022-10-06	17:56:00	Oryx
ST04	2022-10-07	01:20:00	Oryx
ST04	2022-10-12	02:01:00	Gazelle
ST04	2022-10-12	15:19:00	Gazelle
ST04	2022-10-16	14:47:00	Oryx
ST04	2022-10-18	07:08:00	Gazelle
ST04	2022-10-28	07:41:00	Gazelle
ST04	2022-10-31	06:27:00	Oryx
ST05	2020-12-24	13:34:00	Oryx
ST05	2021-01-08	07:40:00	Oryx
ST05	2021-01-16	11:49:00	Oryx
ST05	2021-01-27	13:15:00	Oryx
ST05	2021-01-30	08:57:00	Oryx
ST05	2021-01-30	12:40:00	Oryx
ST05	2021-02-10	07:41:00	Oryx
ST05	2021-02-10	15:55:00	Oryx
ST05	2021-02-18	19:13:00	Oryx
ST05	2021-02-18	21:51:00	Oryx
ST05	2021-03-17	12:13:00	Oryx
ST05	2021-04-20	06:19:00	Oryx
ST05	2021-04-29	06:06:00	Oryx
ST05	2021-07-21	06:58:00	Oryx
ST05	2021-08-07	06:20:00	Oryx
ST05	2021-08-13	18:50:00	Oryx
ST05	2021-08-14	07:44:00	Oryx
ST05	2021-08-14	18:00:00	Oryx
ST05	2021-08-24	19:19:00	Oryx
ST05	2021-09-01	05:50:00	Oryx
ST05	2021-10-01	07:47:00	Gazelle
ST05	2021-12-16	16:42:00	Oryx
ST05	2022-05-22	17:28:00	Gazelle
ST05	2022-08-14	07:06:00	Oryx
ST06	2020-12-01	00:36:00	Oryx
ST06	2020-12-01	15:57:00	Oryx
ST06	2020-12-05	17:17:00	Oryx
ST06	2020-12-06	00:16:00	Oryx
ST06	2020-12-08	07:18:00	Oryx
ST06	2020-12-09	08:54:00	Oryx
ST06	2020-12-15	15:15:00	Oryx
ST06	2020-12-18	14:50:00	Oryx
ST06	2020-12-24	08:10:00	Oryx
ST06	2020-12-25	08:01:00	Oryx
ST06	2020-12-26	08:06:00	Oryx
ST06	2020-12-26	09:03:00	Oryx
ST06	2020-12-30	08:21:00	Oryx
ST06	2021-01-01	21:34:00	Oryx
ST06	2021-01-02	12:17:00	Oryx
ST06	2021-01-04	14:56:00	Oryx
ST06	2021-01-18	23:00:00	Oryx
ST06	2021-01-19	10:20:00	Oryx
ST06	2021-01-21	23:54:00	Oryx
ST06	2021-01-24	07:50:00	Oryx
ST06	2021-01-24	11:10:00	Oryx
ST06	2021-01-25	08:54:00	Oryx
ST06	2021-03-19	09:00:00	Oryx
ST06	2021-05-05	10:09:00	Oryx
ST06	2021-05-17	08:24:00	Gazelle
ST06	2021-05-17	20:40:00	Gazelle
ST06	2021-05-30	09:10:00	Gazelle
ST06	2021-06-03	05:29:00	Oryx
ST06	2021-06-03	05:46:00	Oryx
ST06	2021-06-03	06:33:00	Oryx
ST06	2021-06-03	07:04:00	Oryx
ST06	2021-06-03	07:37:00	Oryx
ST06	2021-06-03	08:07:00	Oryx
ST06	2021-06-03	08:44:00	Oryx
ST06	2021-06-03	10:56:00	Oryx
ST06	2021-06-03	11:26:00	Oryx
ST06	2021-06-03	12:13:00	Gazelle
ST06	2021-06-03	19:29:00	Oryx
ST06	2021-06-04	06:42:00	Oryx
ST06	2021-06-16	08:25:00	Gazelle
ST06	2021-07-25	17:59:00	Oryx
ST06	2021-09-29	06:40:00	Gazelle
ST06	2021-09-29	08:41:00	Oryx
ST06	2021-09-30	06:02:00	Gazelle
ST06	2021-10-31	06:49:00	Oryx
ST06	2021-10-31	06:49:00	Oryx
ST06	2021-11-11	18:23:00	Oryx
ST06	2021-11-13	09:57:00	Oryx
ST06	2021-11-20	14:43:00	Oryx
ST06	2021-11-24	08:49:00	Oryx
ST06	2021-11-24	22:57:00	Oryx
ST06	2021-11-30	07:50:00	Oryx
ST06	2021-12-01	09:31:00	Oryx
ST06	2021-12-04	17:14:00	Oryx
ST06	2021-12-04	17:14:00	Oryx
ST06	2021-12-04	17:34:00	Oryx
ST06	2021-12-08	09:20:00	Oryx
ST06	2021-12-13	08:18:00	Oryx
ST06	2021-12-13	09:48:00	Oryx
ST06	2021-12-13	09:48:00	Oryx
ST06	2021-12-13	10:45:00	Oryx
ST06	2021-12-13	11:10:00	Oryx
ST06	2021-12-13	16:14:00	Oryx
ST06	2021-12-17	08:26:00	Oryx
ST06	2022-01-11	07:52:00	Oryx
ST06	2022-01-18	00:08:00	Oryx
ST06	2022-01-20	22:06:00	Oryx
ST06	2022-02-09	18:42:00	Oryx
ST06	2022-02-11	05:36:00	Oryx
ST06	2022-02-11	06:54:00	Oryx
ST06	2022-02-17	22:58:00	Oryx
ST06	2022-02-20	00:01:00	Oryx
ST06	2022-03-29	08:56:00	Gazelle
ST06	2022-04-01	05:24:00	Oryx
ST06	2022-04-03	00:39:00	Oryx
ST06	2022-04-05	07:16:00	Gazelle
ST06	2022-04-10	06:37:00	Oryx
ST06	2022-04-27	00:28:00	Oryx
ST06	2022-04-27	01:07:00	Oryx
ST06	2022-04-27	06:07:00	Oryx
ST06	2022-04-27	19:52:00	Oryx
ST06	2022-04-28	00:02:00	Oryx
ST06	2022-04-28	01:12:00	Oryx
ST06	2022-04-28	01:48:00	Oryx
ST06	2022-05-03	05:20:00	Gazelle
ST06	2022-05-04	06:02:00	Gazelle
ST06	2022-05-06	22:17:00	Gazelle
ST06	2022-05-07	20:47:00	Gazelle
ST06	2022-05-13	00:39:00	Gazelle
ST06	2022-05-27	17:57:00	Oryx
ST06	2022-05-29	01:29:00	Oryx
ST06	2022-05-30	04:59:00	Oryx
ST06	2022-06-04	07:31:00	Gazelle
ST06	2022-06-06	02:23:00	Oryx
ST06	2022-06-06	04:30:00	Oryx
ST06	2022-06-06	20:10:00	Oryx
ST06	2022-06-08	03:06:00	Oryx
ST06	2022-06-14	05:38:00	Oryx
ST06	2022-06-17	06:03:00	Gazelle
ST06	2022-06-22	06:21:00	Oryx
ST06	2022-06-25	20:51:00	Oryx
ST06	2022-06-27	04:07:00	Oryx
ST06	2022-07-29	04:53:00	Oryx
ST06	2022-08-08	00:18:00	Oryx
ST06	2022-08-10	08:12:00	Oryx
ST06	2022-08-20	09:02:00	Gazelle
ST06	2022-08-22	03:42:00	Oryx
ST06	2022-08-22	06:35:00	Oryx
ST06	2022-08-30	23:08:00	Oryx
ST06	2022-09-09	01:49:00	Oryx
ST06	2022-09-10	22:14:00	Oryx
ST06	2022-09-13	06:43:00	Gazelle
ST06	2022-09-16	06:43:00	Gazelle
ST06	2022-09-16	19:24:00	Oryx
ST06	2022-09-16	20:39:00	Oryx
ST06	2022-09-16	21:35:00	Oryx
ST06	2022-09-19	02:53:00	Oryx
ST06	2022-09-20	06:35:00	Gazelle
ST06	2022-09-20	18:38:00	Gazelle
ST06	2022-09-25	08:51:00	Gazelle
ST06	2022-10-07	06:25:00	Gazelle
ST06	2022-10-19	22:57:00	Oryx
ST07	2020-12-12	13:13:00	Gazelle
ST07	2020-12-14	21:54:00	Gazelle
ST07	2020-12-22	10:44:00	Gazelle
ST07	2020-12-26	21:25:00	Gazelle
ST07	2020-12-31	16:19:00	Gazelle
ST07	2021-01-03	23:58:00	Gazelle
ST07	2021-01-04	01:59:00	Gazelle
ST07	2021-01-06	16:25:00	Oryx
ST07	2021-01-11	13:16:00	Gazelle
ST07	2021-01-14	08:43:00	Gazelle
ST07	2021-01-17	07:46:00	Gazelle
ST07	2021-01-20	22:58:00	Oryx
ST07	2021-01-23	08:19:00	Gazelle
ST07	2021-01-26	08:10:00	Oryx
ST07	2021-02-08	09:01:00	Oryx
ST07	2021-02-21	08:49:00	Oryx
ST07	2021-03-24	23:32:00	Gazelle
ST07	2021-03-28	17:47:00	Oryx
ST07	2021-04-24	21:31:00	Gazelle
ST07	2021-05-03	07:18:00	Oryx
ST07	2021-05-09	06:23:00	Oryx
ST07	2021-05-10	06:49:00	Oryx
ST07	2021-05-20	23:43:00	Oryx
ST07	2021-05-24	16:26:00	Oryx
ST07	2021-06-05	09:44:00	Gazelle
ST07	2021-06-14	12:52:00	Oryx
ST07	2021-06-25	07:18:00	Oryx
ST07	2021-07-01	17:50:00	Oryx
ST07	2021-11-03	13:38:00	Oryx
ST07	2021-12-05	17:33:00	Gazelle
ST07	2021-12-08	16:48:00	Gazelle
ST07	2021-12-10	08:48:00	Gazelle
ST07	2021-12-29	10:59:00	Oryx
ST07	2022-01-30	15:31:00	Oryx
ST07	2022-08-09	18:36:00	Gazelle
ST07	2022-08-31	05:51:00	Gazelle
ST08	2020-12-08	17:36:00	Oryx
ST08	2020-12-13	08:30:00	Gazelle
ST08	2021-01-09	07:56:00	Oryx
ST08	2021-01-09	17:29:00	Gazelle
ST08	2021-01-21	21:10:00	Gazelle
ST08	2021-02-03	08:18:00	Gazelle
ST08	2021-03-14	08:44:00	Gazelle
ST08	2021-03-24	17:57:00	Gazelle
ST08	2021-04-23	14:17:00	Oryx
ST08	2021-04-30	07:43:00	Gazelle
ST08	2021-05-02	00:56:00	Gazelle
ST08	2021-06-08	06:00:00	Oryx
ST08	2021-06-11	08:01:00	Oryx
ST08	2021-06-23	05:29:00	Gazelle
ST08	2021-06-30	21:25:00	Gazelle
ST08	2021-07-01	05:41:00	Gazelle
ST08	2021-07-07	06:01:00	Gazelle
ST08	2021-07-15	19:40:00	Gazelle
ST08	2021-08-01	04:47:00	Gazelle
ST08	2021-08-08	04:09:00	Gazelle
ST08	2021-08-11	01:51:00	Gazelle
ST08	2021-08-11	02:23:00	Gazelle
ST08	2021-08-12	19:35:00	Gazelle
ST08	2021-08-22	02:29:00	Gazelle
ST08	2021-08-31	07:26:00	Oryx
ST08	2021-09-15	08:53:00	Oryx
ST08	2021-09-26	09:02:00	Oryx
ST08	2021-09-27	22:35:00	Gazelle
ST08	2021-10-03	03:59:00	Gazelle
ST08	2021-10-12	07:18:00	Oryx
ST08	2022-01-15	21:23:00	Gazelle
ST08	2022-03-02	08:54:00	Gazelle
ST08	2022-03-03	02:34:00	Oryx
ST08	2022-04-09	11:31:00	Gazelle
ST08	2022-04-21	15:25:00	Gazelle
ST08	2022-04-22	11:52:00	Gazelle
ST08	2022-05-19	06:28:00	Gazelle
ST08	2022-08-01	08:49:00	Oryx
ST08	2022-08-14	19:45:00	Gazelle
ST08	2022-08-21	07:11:00	Oryx
ST08	2022-09-04	06:30:00	Oryx
ST08	2022-09-05	06:40:00	Oryx
ST08	2022-09-30	07:38:00	Oryx
ST09	2021-01-07	11:10:00	Gazelle
ST09	2021-01-15	16:37:00	Oryx
ST09	2021-01-16	23:24:00	Oryx
ST09	2021-02-05	17:35:00	Oryx
ST09	2021-02-06	10:33:00	Gazelle
ST09	2021-02-10	08:14:00	Gazelle
ST09	2021-02-18	07:46:00	Gazelle
ST09	2021-02-19	11:20:00	Oryx
ST09	2021-02-20	08:30:00	Oryx
ST09	2021-02-20	09:19:00	Oryx
ST09	2021-02-20	16:22:00	Oryx
ST09	2021-03-02	07:48:00	Gazelle
ST09	2021-03-04	16:33:00	Oryx
ST09	2021-03-05	02:52:00	Gazelle
ST09	2021-03-05	17:46:00	Oryx
ST09	2021-03-06	22:56:00	Oryx
ST09	2021-03-08	08:27:00	Oryx
ST09	2021-03-09	18:18:00	Oryx
ST09	2021-03-10	06:56:00	Gazelle
ST09	2021-03-11	00:38:00	Oryx
ST09	2021-03-14	22:11:00	Oryx
ST09	2021-03-19	14:25:00	Oryx
ST09	2021-04-27	13:13:00	Oryx
ST09	2021-04-27	17:09:00	Oryx
ST09	2021-04-29	05:31:00	Gazelle
ST09	2021-05-04	04:56:00	Oryx
ST09	2021-05-04	19:45:00	Gazelle
ST09	2021-05-22	14:23:00	Oryx
ST09	2021-05-27	13:52:00	Oryx
ST09	2021-05-29	13:07:00	Oryx
ST09	2021-06-09	20:11:00	Oryx
ST09	2021-07-20	20:52:00	Oryx
ST09	2021-08-04	01:59:00	Oryx
ST09	2021-08-22	19:58:00	Oryx
ST09	2021-08-24	06:59:00	Oryx
ST09	2021-09-04	02:20:00	Oryx
ST09	2021-09-20	07:52:00	Oryx
ST09	2021-10-03	17:02:00	Oryx
ST09	2021-10-03	17:02:00	Oryx
ST09	2021-10-04	07:37:00	Oryx
ST09	2021-10-07	06:10:00	Oryx
ST09	2021-10-20	00:14:00	Oryx
ST09	2021-11-24	23:41:00	Oryx
ST09	2021-11-25	06:52:00	Oryx
ST09	2021-11-27	13:42:00	Oryx
ST09	2021-11-27	13:42:00	Oryx
ST09	2021-11-28	06:49:00	Oryx
ST09	2021-11-29	07:58:00	Gazelle
ST09	2021-12-09	17:06:00	Oryx
ST09	2021-12-12	09:44:00	Gazelle
ST09	2021-12-15	09:55:00	Gazelle
ST09	2021-12-17	16:01:00	Gazelle
ST09	2021-12-19	09:44:00	Oryx
ST09	2021-12-24	15:42:00	Oryx
ST09	2021-12-27	22:00:00	Oryx
ST09	2021-12-28	08:01:00	Oryx
ST09	2021-12-30	14:15:00	Oryx
ST09	2022-01-07	15:42:00	Gazelle
ST09	2022-01-09	11:34:00	Oryx
ST09	2022-01-12	21:52:00	Oryx
ST09	2022-01-13	11:00:00	Oryx
ST09	2022-01-16	14:33:00	Oryx
ST09	2022-01-20	17:36:00	Oryx
ST09	2022-01-21	18:57:00	Oryx
ST09	2022-01-23	23:48:00	Oryx
ST09	2022-02-18	14:01:00	Oryx
ST09	2022-02-19	13:25:00	Oryx
ST09	2022-02-21	14:04:00	Oryx
ST09	2022-02-25	19:49:00	Oryx
ST09	2022-03-01	17:14:00	Oryx
ST09	2022-03-06	06:14:00	Oryx
ST09	2022-03-07	10:13:00	Oryx
ST09	2022-03-10	09:18:00	Oryx
ST09	2022-03-11	07:15:00	Oryx
ST09	2022-03-12	12:04:00	Oryx
ST09	2022-03-14	00:55:00	Oryx
ST09	2022-03-14	07:30:00	Gazelle
ST09	2022-03-16	02:34:00	Oryx
ST09	2022-03-16	18:41:00	Gazelle
ST09	2022-03-18	05:20:00	Oryx
ST09	2022-03-20	08:46:00	Oryx
ST09	2022-03-23	15:48:00	Gazelle
ST09	2022-03-24	06:26:00	Oryx
ST09	2022-03-24	08:18:00	Oryx
ST09	2022-03-29	07:30:00	Oryx
ST09	2022-04-13	11:27:00	Oryx
ST09	2022-04-13	12:01:00	Oryx
ST09	2022-05-07	07:57:00	Oryx
ST09	2022-07-25	06:31:00	Oryx
ST09	2022-10-02	08:10:00	Oryx
ST09	2022-10-08	16:51:00	Gazelle
ST09	2022-10-09	12:55:00	Oryx
ST09	2022-10-16	08:38:00	Oryx
ST09	2022-10-23	09:24:00	Gazelle
ST09	2022-10-26	08:00:00	Gazelle
ST09	2022-10-30	23:13:00	Gazelle
ST10	2021-09-18	05:36:00	Oryx
ST10	2021-09-20	00:40:00	Gazelle
ST10	2021-09-20	00:50:00	Gazelle
ST10	2021-09-20	06:01:00	Gazelle
ST10	2021-09-20	06:55:00	Gazelle
ST10	2021-09-22	11:02:00	Oryx
ST10	2021-09-22	21:49:00	Gazelle
ST10	2021-09-25	01:50:00	Oryx
ST10	2021-09-30	01:26:00	Gazelle
ST10	2021-10-09	06:24:00	Gazelle
ST10	2021-10-09	18:20:00	Oryx
ST10	2021-10-10	06:46:00	Gazelle
ST10	2021-10-10	06:46:00	Gazelle
ST10	2021-10-12	10:56:00	Gazelle
ST10	2021-10-19	10:57:00	Gazelle
ST10	2021-10-29	14:38:00	Gazelle
ST10	2021-10-29	15:17:00	Gazelle
ST10	2021-10-30	16:50:00	Oryx
ST10	2021-10-31	09:20:00	Gazelle
ST10	2021-11-03	07:11:00	Oryx
ST10	2021-11-05	08:29:00	Oryx
ST10	2021-11-05	09:49:00	Oryx
ST10	2021-11-05	13:20:00	Gazelle
ST10	2021-11-05	16:17:00	Oryx
ST10	2021-11-06	09:47:00	Gazelle
ST10	2021-11-06	09:47:00	Gazelle
ST10	2021-11-06	14:08:00	Gazelle
ST10	2021-11-08	12:40:00	Gazelle
ST10	2021-11-12	10:02:00	Oryx
ST10	2021-11-12	11:43:00	Gazelle
ST10	2021-11-12	21:13:00	Oryx
ST10	2021-11-13	11:49:00	Oryx
ST10	2021-11-13	11:49:00	Oryx
ST10	2021-11-13	13:28:00	Oryx
ST10	2021-11-13	13:28:00	Oryx
ST10	2021-11-13	14:18:00	Oryx
ST10	2021-11-13	14:51:00	Oryx
ST10	2021-11-13	14:52:00	Oryx
ST10	2021-11-15	16:45:00	Oryx
ST10	2021-11-15	16:45:00	Oryx
ST10	2021-11-16	07:05:00	Oryx
ST10	2021-11-19	10:59:00	Oryx
ST10	2021-11-19	10:59:00	Oryx
ST10	2021-11-19	11:49:00	Oryx
ST10	2021-11-19	11:49:00	Oryx
ST10	2021-11-19	13:29:00	Oryx
ST10	2021-11-20	08:51:00	Gazelle
ST10	2021-11-22	18:04:00	Oryx
ST10	2021-11-22	22:47:00	Oryx
ST10	2021-11-24	07:51:00	Oryx
ST10	2021-11-24	07:51:00	Oryx
ST10	2021-11-25	22:21:00	Oryx
ST10	2021-11-26	01:36:00	Oryx
ST10	2021-11-26	02:10:00	Oryx
ST10	2021-11-26	02:19:00	Oryx
ST10	2021-11-26	02:19:00	Oryx
ST10	2021-11-27	15:36:00	Oryx
ST10	2021-11-29	14:53:00	Oryx
ST10	2021-11-29	14:53:00	Oryx
ST10	2021-12-01	16:35:00	Gazelle
ST10	2021-12-06	18:27:00	Oryx
ST10	2021-12-08	11:46:00	Oryx
ST10	2021-12-08	11:46:00	Oryx
ST10	2021-12-11	12:57:00	Gazelle
ST10	2021-12-11	12:57:00	Gazelle
ST10	2021-12-11	16:03:00	Oryx
ST10	2021-12-11	19:34:00	Oryx
ST10	2021-12-11	19:34:00	Oryx
ST10	2021-12-13	23:54:00	Oryx
ST10	2021-12-14	18:21:00	Oryx
ST10	2021-12-15	12:58:00	Oryx
ST10	2021-12-15	19:27:00	Oryx
ST10	2021-12-15	19:59:00	Oryx
ST10	2021-12-16	15:25:00	Oryx
ST10	2021-12-16	15:25:00	Oryx
ST10	2021-12-17	16:45:00	Oryx
ST10	2021-12-18	12:51:00	Oryx
ST10	2021-12-18	16:10:00	Oryx
ST10	2021-12-18	18:56:00	Oryx
ST10	2021-12-19	08:25:00	Oryx
ST10	2021-12-21	01:38:00	Oryx
ST10	2021-12-22	23:31:00	Oryx
ST10	2021-12-23	22:58:00	Oryx
ST10	2021-12-24	16:13:00	Oryx
ST10	2021-12-24	17:44:00	Oryx
ST10	2021-12-25	20:05:00	Oryx
ST10	2021-12-26	02:36:00	Oryx
ST10	2021-12-26	16:10:00	Oryx
ST10	2021-12-28	05:26:00	Oryx
ST10	2021-12-29	21:54:00	Oryx
ST10	2021-12-31	19:37:00	Oryx
ST10	2022-01-02	13:48:00	Oryx
ST10	2022-01-14	10:38:00	Oryx
ST10	2022-01-15	17:43:00	Oryx
ST10	2022-01-16	08:09:00	Oryx
ST10	2022-01-17	00:08:00	Oryx
ST10	2022-01-17	12:33:00	Gazelle
ST10	2022-01-18	08:52:00	Oryx
ST10	2022-01-19	17:38:00	Oryx
ST10	2022-01-21	16:34:00	Oryx
ST10	2022-01-23	07:09:00	Oryx
ST10	2022-01-23	18:23:00	Oryx
ST10	2022-01-25	14:25:00	Oryx
ST10	2022-01-27	17:56:00	Oryx
ST10	2022-01-29	07:16:00	Oryx
ST10	2022-01-31	02:39:00	Oryx
ST10	2022-02-01	06:48:00	Oryx
ST10	2022-02-02	19:21:00	Oryx
ST10	2022-02-07	18:30:00	Oryx
ST10	2022-02-09	22:00:00	Oryx
ST10	2022-02-13	07:48:00	Oryx
ST10	2022-02-18	17:48:00	Oryx
ST10	2022-02-21	12:54:00	Oryx
ST10	2022-02-22	19:26:00	Oryx
ST10	2022-03-01	08:28:00	Oryx
ST10	2022-03-07	11:02:00	Oryx
ST10	2022-03-07	11:38:00	Oryx
ST10	2022-03-09	07:06:00	Oryx
ST10	2022-03-09	07:35:00	Oryx
ST10	2022-03-09	09:47:00	Oryx
ST10	2022-03-09	18:27:00	Oryx
ST10	2022-03-09	18:51:00	Oryx
ST10	2022-03-11	07:16:00	Oryx
ST10	2022-03-11	13:17:00	Oryx
ST10	2022-03-12	18:07:00	Oryx
ST10	2022-03-15	02:59:00	Oryx
ST10	2022-03-16	19:03:00	Oryx
ST10	2022-03-20	07:34:00	Oryx
ST10	2022-03-21	00:12:00	Oryx
ST10	2022-03-21	19:07:00	Oryx
ST10	2022-03-24	11:33:00	Oryx
ST10	2022-03-26	11:47:00	Oryx
ST10	2022-03-31	19:36:00	Oryx
ST10	2022-04-03	05:43:00	Oryx
ST10	2022-04-05	05:59:00	Oryx
ST10	2022-04-07	10:39:00	Oryx
ST10	2022-04-13	02:43:00	Oryx
ST10	2022-04-28	18:47:00	Oryx
ST10	2020-12-08	12:05:00	Oryx
ST10	2021-01-04	17:34:00	Oryx
ST10	2021-01-05	07:25:00	Oryx
ST10	2021-01-09	07:41:00	Gazelle
ST10	2021-01-10	11:01:00	Gazelle
ST10	2021-01-10	16:25:00	Gazelle
ST10	2021-01-14	11:43:00	Gazelle
ST10	2021-01-24	16:17:00	Oryx
ST10	2021-01-29	07:55:00	Oryx
ST10	2021-02-01	13:10:00	Oryx
ST10	2021-02-04	22:42:00	Oryx
ST10	2021-02-16	12:45:00	Oryx
ST10	2021-02-19	23:48:00	Oryx
ST10	2021-02-22	22:13:00	Oryx
ST10	2021-02-26	22:16:00	Oryx
ST10	2021-03-04	15:31:00	Oryx
ST10	2021-03-08	14:57:00	Oryx
ST10	2021-03-10	12:23:00	Gazelle
ST10	2021-03-12	12:23:00	Oryx
ST10	2021-03-16	18:37:00	Gazelle
ST10	2021-03-18	19:31:00	Oryx
ST10	2021-03-25	00:13:00	Oryx
ST10	2021-04-21	07:09:00	Oryx
ST10	2021-04-21	13:57:00	Oryx
ST10	2021-04-27	06:38:00	Oryx
ST10	2021-05-29	18:16:00	Oryx
ST10	2021-05-30	11:38:00	Oryx
ST10	2021-05-31	05:17:00	Gazelle
ST10	2021-06-02	00:27:00	Oryx
ST10	2021-06-10	15:22:00	Oryx
ST10	2021-06-12	07:15:00	Oryx
ST10	2021-06-14	08:34:00	Oryx
ST10	2021-06-18	05:29:00	Oryx
ST10	2021-06-18	06:22:00	Gazelle
ST10	2021-06-19	04:18:00	Oryx
ST10	2021-06-19	22:52:00	Oryx
ST10	2021-08-18	06:41:00	Oryx
ST10	2021-08-19	20:03:00	Oryx
ST10	2021-08-22	00:56:00	Oryx
ST10	2021-08-23	17:24:00	Oryx
ST10	2022-04-10	03:13:00	Oryx
ST10	2022-05-13	05:19:00	Oryx
ST10	2022-05-13	08:40:00	Gazelle
ST10	2022-08-09	07:09:00	Gazelle
ST10	2022-08-24	07:08:00	Gazelle
ST10	2022-08-26	17:10:00	Oryx
ST10	2022-08-29	05:54:00	Oryx
ST10	2022-08-29	21:08:00	Oryx
ST10	2022-08-31	01:14:00	Oryx
ST10	2022-09-05	03:15:00	Oryx
ST10	2022-09-06	11:16:00	Gazelle
ST10	2022-09-27	07:14:00	Oryx
ST10	2022-09-27	14:32:00	Oryx
ST10	2022-09-28	19:16:00	Oryx
ST10	2022-09-29	07:00:00	Gazelle
ST10	2022-09-29	08:42:00	Gazelle
ST10	2022-09-29	17:41:00	Oryx
ST10	2022-09-30	06:16:00	Oryx
ST10	2022-09-30	18:30:00	Gazelle
ST10	2022-10-01	06:40:00	Gazelle
ST10	2022-10-02	07:13:00	Oryx
ST10	2022-10-02	09:44:00	Oryx
ST10	2022-10-02	09:49:00	Gazelle
ST10	2022-10-02	23:01:00	Oryx
ST10	2022-10-04	16:46:00	Oryx
ST10	2022-10-05	06:49:00	Oryx
ST10	2022-10-06	07:31:00	Oryx
ST10	2022-10-08	07:32:00	Gazelle
ST10	2022-10-09	18:14:00	Oryx
ST10	2022-10-11	07:08:00	Oryx
ST10	2022-10-16	15:52:00	Oryx
ST10	2022-10-22	07:40:00	Oryx
ST10	2022-10-22	09:08:00	Gazelle
ST10	2022-10-23	15:24:00	Oryx
ST10	2022-10-26	08:26:00	Oryx
ST10	2022-10-29	07:34:00	Gazelle
ST10	2022-10-30	15:13:00	Oryx
ST10	2022-10-31	15:47:00	Oryx
ST11	2020-12-04	14:06:00	Gazelle
ST11	2020-12-04	22:40:00	Gazelle
ST11	2020-12-05	07:45:00	Oryx
ST11	2020-12-10	07:19:00	Oryx
ST11	2020-12-14	12:45:00	Gazelle
ST11	2020-12-17	08:29:00	Gazelle
ST11	2021-01-01	17:44:00	Gazelle
ST11	2021-01-25	01:43:00	Gazelle
ST11	2021-02-10	14:30:00	Gazelle
ST11	2021-02-11	09:43:00	Gazelle
ST11	2021-02-15	08:18:00	Gazelle
ST11	2021-02-27	12:33:00	Gazelle
ST11	2021-05-14	09:08:00	Oryx
ST11	2021-06-10	20:27:00	Oryx
ST11	2021-07-30	07:05:00	Gazelle
ST11	2021-09-10	05:22:00	Oryx
ST11	2021-09-19	06:43:00	Oryx
ST11	2021-09-25	02:49:00	Gazelle
ST11	2021-10-03	06:45:00	Gazelle
ST11	2021-10-04	05:48:00	Oryx
ST11	2021-10-15	15:39:00	Gazelle
ST11	2021-10-23	16:03:00	Gazelle
ST11	2021-10-23	16:03:00	Gazelle
ST11	2021-10-27	06:52:00	Oryx
ST11	2021-10-27	16:44:00	Gazelle
ST11	2021-10-30	23:06:00	Oryx
ST11	2021-11-02	07:29:00	Oryx
ST11	2021-11-02	07:29:00	Oryx
ST11	2021-11-07	12:48:00	Gazelle
ST11	2021-11-07	12:49:00	Gazelle
ST11	2021-11-13	07:10:00	Oryx
ST11	2021-11-15	20:40:00	Gazelle
ST11	2021-11-17	17:08:00	Gazelle
ST11	2021-11-22	08:21:00	Gazelle
ST11	2021-12-03	18:34:00	Oryx
ST11	2021-12-17	14:28:00	Gazelle
ST11	2021-12-17	15:39:00	Gazelle
ST11	2022-02-19	09:11:00	Oryx
ST11	2022-02-24	17:04:00	Gazelle
ST11	2022-02-28	01:06:00	Oryx
ST11	2022-04-27	07:56:00	Gazelle
ST11	2022-04-30	15:00:00	Gazelle
ST11	2022-06-02	05:36:00	Oryx
ST11	2022-06-09	12:18:00	Gazelle
ST11	2022-06-17	19:46:00	Oryx
ST11	2022-06-27	05:11:00	Gazelle
ST11	2022-07-08	13:18:00	Gazelle
ST11	2022-07-25	10:44:00	Gazelle
ST11	2022-08-22	11:41:00	Gazelle
ST12	2020-12-12	07:32:00	Oryx
ST12	2021-01-03	02:10:00	Oryx
ST12	2021-01-10	18:33:00	Gazelle
ST12	2021-02-10	08:23:00	Gazelle
ST12	2021-03-10	23:05:00	Gazelle
ST12	2021-03-11	01:37:00	Gazelle
ST12	2021-03-11	05:22:00	Gazelle
ST12	2021-04-20	15:30:00	Gazelle
ST12	2021-04-29	11:07:00	Oryx
ST12	2021-05-02	10:44:00	Oryx
ST12	2021-05-13	13:35:00	Oryx
ST12	2021-05-13	20:20:00	Gazelle
ST12	2021-05-15	02:45:00	Gazelle
ST12	2021-05-17	02:53:00	Oryx
ST12	2021-05-22	02:02:00	Oryx
ST12	2021-05-23	16:46:00	Gazelle
ST12	2021-05-26	07:20:00	Oryx
ST12	2021-05-28	01:13:00	Oryx
ST12	2021-06-02	11:43:00	Oryx
ST12	2021-06-03	12:40:00	Oryx
ST12	2021-06-04	06:04:00	Gazelle
ST12	2021-06-04	10:00:00	Gazelle
ST12	2021-06-06	23:53:00	Gazelle
ST12	2021-06-09	07:10:00	Gazelle
ST12	2021-06-12	16:20:00	Gazelle
ST12	2021-06-17	04:29:00	Oryx
ST12	2021-06-17	20:06:00	Oryx
ST12	2021-06-19	06:44:00	Gazelle
ST12	2021-06-20	04:30:00	Gazelle
ST12	2021-06-22	01:11:00	Oryx
ST12	2021-06-22	04:43:00	Oryx
ST12	2021-06-28	03:44:00	Gazelle
ST12	2021-06-30	20:20:00	Oryx
ST12	2021-07-03	00:11:00	Oryx
ST12	2021-07-05	17:14:00	Gazelle
ST12	2021-07-06	04:16:00	Oryx
ST12	2021-07-06	07:05:00	Gazelle
ST12	2021-07-08	05:52:00	Gazelle
ST12	2021-07-11	04:25:00	Gazelle
ST12	2021-07-15	07:28:00	Gazelle
ST12	2021-07-16	10:00:00	Gazelle
ST12	2021-07-18	07:53:00	Gazelle
ST12	2021-07-19	07:52:00	Oryx
ST12	2021-07-21	21:25:00	Oryx
ST12	2021-07-23	08:43:00	Gazelle
ST12	2021-08-01	19:35:00	Gazelle
ST12	2021-08-10	06:57:00	Oryx
ST12	2021-08-14	07:24:00	Oryx
ST12	2021-08-14	10:19:00	Gazelle
ST12	2021-08-16	07:15:00	Gazelle
ST12	2021-08-20	07:05:00	Oryx
ST12	2021-08-21	07:10:00	Gazelle
ST12	2021-08-22	01:39:00	Oryx
ST12	2021-08-22	22:56:00	Oryx
ST12	2021-08-26	08:43:00	Gazelle
ST12	2021-08-26	19:03:00	Gazelle
ST12	2021-08-30	08:51:00	Gazelle
ST12	2021-08-31	01:17:00	Oryx
ST12	2021-09-02	23:29:00	Oryx
ST12	2021-09-03	04:40:00	Oryx
ST12	2021-09-05	00:26:00	Oryx
ST12	2021-09-08	23:34:00	Oryx
ST12	2021-09-10	06:01:00	Gazelle
ST12	2021-09-14	05:49:00	Gazelle
ST12	2021-09-15	06:00:00	Oryx
ST12	2021-09-15	13:29:00	Gazelle
ST12	2021-09-17	08:22:00	Oryx
ST12	2021-09-17	14:18:00	Oryx
ST12	2021-09-27	15:49:00	Oryx
ST12	2021-10-03	09:04:00	Oryx
ST12	2021-10-03	09:04:00	Oryx
ST12	2021-10-04	06:54:00	Gazelle
ST12	2021-10-04	08:47:00	Oryx
ST12	2021-10-05	11:23:00	Oryx
ST12	2021-10-06	07:33:00	Oryx
ST12	2021-10-06	10:05:00	Gazelle
ST12	2021-10-08	22:23:00	Oryx
ST12	2021-10-10	13:47:00	Oryx
ST12	2021-10-11	10:25:00	Oryx
ST12	2021-10-15	22:24:00	Gazelle
ST12	2021-10-15	22:24:00	Gazelle
ST12	2021-10-26	09:21:00	Oryx
ST12	2021-10-30	18:03:00	Gazelle
ST12	2021-10-30	23:04:00	Oryx
ST12	2021-11-10	06:42:00	Oryx
ST12	2021-11-19	07:31:00	Oryx
ST12	2021-11-29	07:37:00	Oryx
ST12	2021-12-04	06:29:00	Oryx
ST12	2021-12-06	17:15:00	Gazelle
ST12	2021-12-09	23:00:00	Oryx
ST12	2021-12-13	22:34:00	Gazelle
ST12	2021-12-15	12:05:00	Oryx
ST12	2021-12-22	00:03:00	Gazelle
ST12	2021-12-26	17:23:00	Gazelle
ST12	2021-12-30	06:23:00	Oryx
ST12	2022-01-07	17:09:00	Gazelle
ST12	2022-01-11	17:41:00	Oryx
ST12	2022-01-11	19:53:00	Oryx
ST12	2022-01-16	08:35:00	Gazelle
ST12	2022-01-19	06:48:00	Oryx
ST12	2022-01-20	22:02:00	Gazelle
ST12	2022-01-20	23:06:00	Oryx
ST12	2022-01-21	00:33:00	Oryx
ST12	2022-01-21	22:02:00	Gazelle
ST12	2022-01-22	21:34:00	Gazelle
ST12	2022-01-28	14:55:00	Oryx
ST12	2022-02-03	08:27:00	Oryx
ST12	2022-02-23	18:36:00	Oryx
ST12	2022-03-26	10:32:00	Gazelle
ST12	2022-03-26	18:51:00	Gazelle
ST12	2022-04-01	19:42:00	Gazelle
ST12	2022-04-02	13:02:00	Gazelle
ST12	2022-04-02	13:48:00	Gazelle
ST12	2022-04-06	19:00:00	Oryx
ST12	2022-04-09	10:55:00	Oryx
ST12	2022-04-09	11:38:00	Oryx
ST12	2022-04-10	07:19:00	Gazelle
ST12	2022-04-12	05:56:00	Gazelle
ST12	2022-04-13	09:40:00	Oryx
ST12	2022-04-14	08:48:00	Gazelle
ST12	2022-04-16	23:37:00	Gazelle
ST12	2022-04-21	09:58:00	Oryx
ST12	2022-04-21	14:53:00	Oryx
ST12	2022-04-23	19:16:00	Gazelle
ST12	2022-04-25	01:42:00	Oryx
ST12	2022-04-29	04:13:00	Gazelle
ST12	2022-04-29	14:36:00	Gazelle
ST12	2022-04-30	04:40:00	Gazelle
ST12	2022-05-02	11:23:00	Oryx
ST12	2022-08-08	08:27:00	Gazelle
ST12	2022-08-12	18:01:00	Gazelle
ST12	2022-08-12	22:03:00	Gazelle
ST12	2022-08-14	07:28:00	Gazelle
ST12	2022-08-15	00:03:00	Gazelle
ST12	2022-08-15	01:25:00	Gazelle
ST12	2022-08-19	00:03:00	Oryx
ST12	2022-08-19	11:09:00	Oryx
ST12	2022-08-19	13:16:00	Oryx
ST12	2022-08-23	00:54:00	Oryx
ST12	2022-08-26	07:21:00	Gazelle
ST12	2022-08-27	09:02:00	Oryx
ST12	2022-08-27	18:11:00	Oryx
ST12	2022-08-29	17:54:00	Oryx
ST12	2022-09-03	08:00:00	Oryx
ST12	2022-09-04	07:27:00	Oryx
ST12	2022-09-05	17:16:00	Oryx
ST12	2022-09-09	06:44:00	Gazelle
ST12	2022-09-09	20:40:00	Gazelle
ST12	2022-09-10	01:16:00	Gazelle
ST12	2022-09-10	16:43:00	Oryx
ST12	2022-09-14	22:20:00	Gazelle
ST12	2022-09-15	06:25:00	Oryx
ST12	2022-09-19	06:55:00	Oryx
ST12	2022-09-20	00:53:00	Gazelle
ST12	2022-09-27	01:04:00	Gazelle
ST12	2022-10-03	19:00:00	Oryx
ST12	2022-10-16	07:17:00	Gazelle
ST13	2020-12-01	09:18:00	Oryx
ST13	2020-12-01	16:55:00	Oryx
ST13	2020-12-01	17:52:00	Oryx
ST13	2020-12-02	15:28:00	Oryx
ST13	2020-12-04	02:48:00	Oryx
ST13	2020-12-04	03:27:00	Oryx
ST13	2020-12-07	03:43:00	Oryx
ST13	2020-12-09	18:01:00	Oryx
ST13	2020-12-11	17:00:00	Oryx
ST13	2020-12-11	17:53:00	Oryx
ST13	2020-12-12	08:33:00	Oryx
ST13	2020-12-12	09:39:00	Oryx
ST13	2020-12-12	13:22:00	Oryx
ST13	2020-12-14	00:41:00	Oryx
ST13	2020-12-15	12:22:00	Oryx
ST13	2020-12-15	18:12:00	Oryx
ST13	2020-12-16	02:24:00	Oryx
ST13	2020-12-16	03:47:00	Oryx
ST13	2020-12-16	07:02:00	Gazelle
ST13	2020-12-16	08:19:00	Oryx
ST13	2020-12-16	20:02:00	Oryx
ST13	2020-12-17	10:50:00	Oryx
ST13	2020-12-17	23:21:00	Oryx
ST13	2020-12-18	01:02:00	Oryx
ST13	2020-12-18	20:38:00	Oryx
ST13	2020-12-19	23:33:00	Oryx
ST13	2020-12-20	07:27:00	Oryx
ST13	2020-12-21	18:24:00	Oryx
ST13	2020-12-24	01:39:00	Oryx
ST13	2020-12-24	20:30:00	Oryx
ST13	2020-12-28	01:02:00	Oryx
ST13	2021-01-01	01:43:00	Oryx
ST13	2021-01-03	01:16:00	Oryx
ST13	2021-01-07	17:31:00	Oryx
ST13	2021-01-09	20:48:00	Oryx
ST13	2021-01-12	02:31:00	Oryx
ST13	2021-01-14	03:38:00	Oryx
ST13	2021-01-14	11:34:00	Gazelle
ST13	2021-01-16	06:44:00	Oryx
ST13	2021-01-19	06:36:00	Oryx
ST13	2021-01-20	06:56:00	Oryx
ST13	2021-01-21	08:28:00	Oryx
ST13	2021-01-21	08:35:00	Gazelle
ST13	2021-01-23	06:18:00	Oryx
ST13	2021-01-27	20:34:00	Oryx
ST13	2021-01-31	12:37:00	Oryx
ST13	2021-02-02	23:27:00	Oryx
ST13	2021-02-04	00:58:00	Oryx
ST13	2021-02-07	08:28:00	Oryx
ST13	2021-02-09	03:34:00	Oryx
ST13	2021-02-11	00:21:00	Oryx
ST13	2021-02-11	07:51:00	Oryx
ST13	2021-02-13	23:53:00	Oryx
ST13	2021-02-18	00:27:00	Oryx
ST13	2021-02-20	01:37:00	Oryx
ST13	2021-02-22	00:20:00	Oryx
ST13	2021-02-23	19:59:00	Oryx
ST13	2021-04-24	00:58:00	Oryx
ST13	2021-05-01	19:12:00	Oryx
ST13	2021-05-04	15:14:00	Oryx
ST13	2021-05-05	11:21:00	Gazelle
ST13	2021-05-06	12:51:00	Oryx
ST13	2021-05-11	03:43:00	Oryx
ST13	2021-05-13	14:59:00	Gazelle
ST13	2021-05-14	14:22:00	Gazelle
ST13	2021-05-14	16:16:00	Gazelle
ST13	2021-05-16	08:45:00	Oryx
ST13	2021-05-16	09:00:00	Gazelle
ST13	2021-05-16	16:50:00	Gazelle
ST13	2021-05-17	19:54:00	Oryx
ST13	2021-05-19	07:24:00	Oryx
ST13	2021-05-29	06:56:00	Oryx
ST13	2021-06-06	07:28:00	Gazelle
ST13	2021-06-06	08:03:00	Gazelle
ST13	2021-06-06	16:36:00	Gazelle
ST13	2021-06-09	20:40:00	Oryx
ST13	2021-06-11	07:57:00	Gazelle
ST13	2021-06-11	15:24:00	Gazelle
ST13	2021-06-13	13:30:00	Gazelle
ST13	2021-06-14	08:44:00	Gazelle
ST13	2021-06-16	14:08:00	Gazelle
ST13	2021-06-20	06:01:00	Gazelle
ST13	2021-06-24	19:00:00	Gazelle
ST13	2021-07-02	03:05:00	Oryx
ST13	2021-07-02	06:24:00	Oryx
ST13	2021-07-11	03:06:00	Oryx
ST13	2021-07-12	03:34:00	Oryx
ST13	2021-07-16	11:59:00	Oryx
ST13	2021-07-18	16:51:00	Gazelle
ST13	2021-07-18	17:08:00	Oryx
ST13	2021-08-05	04:56:00	Gazelle
ST13	2021-08-11	02:05:00	Oryx
ST13	2021-08-14	21:41:00	Oryx
ST13	2021-08-15	02:49:00	Gazelle
ST13	2021-08-19	17:19:00	Oryx
ST13	2021-08-27	22:29:00	Oryx
ST13	2021-08-30	21:47:00	Oryx
ST13	2021-08-31	06:02:00	Oryx
ST13	2021-08-31	23:53:00	Oryx
ST13	2021-09-02	22:58:00	Oryx
ST13	2021-09-02	23:44:00	Gazelle
ST13	2021-09-04	06:13:00	Oryx
ST13	2021-09-05	21:23:00	Oryx
ST13	2021-09-06	22:37:00	Oryx
ST13	2021-09-08	09:25:00	Oryx
ST13	2021-09-13	05:47:00	Oryx
ST13	2021-09-13	08:10:00	Oryx
ST13	2021-09-14	09:48:00	Oryx
ST13	2021-09-17	22:25:00	Oryx
ST13	2021-09-18	22:50:00	Oryx
ST13	2021-09-21	09:22:00	Oryx
ST13	2021-09-23	03:13:00	Oryx
ST13	2021-09-28	01:43:00	Oryx
ST13	2021-09-28	07:22:00	Oryx
ST13	2021-09-29	00:17:00	Oryx
ST13	2021-09-29	00:46:00	Oryx
ST13	2021-09-29	06:09:00	Oryx
ST13	2021-09-29	15:45:00	Oryx
ST13	2021-09-30	07:02:00	Oryx
ST13	2021-10-04	07:19:00	Oryx
ST13	2021-10-04	09:01:00	Oryx
ST13	2021-10-04	17:40:00	Oryx
ST13	2021-10-05	01:02:00	Oryx
ST13	2021-10-06	08:57:00	Gazelle
ST13	2021-10-07	11:10:00	Gazelle
ST13	2021-10-07	12:44:00	Gazelle
ST13	2021-10-07	16:14:00	Gazelle
ST13	2021-10-07	17:38:00	Oryx
ST13	2021-10-12	08:02:00	Oryx
ST13	2021-10-13	09:17:00	Gazelle
ST13	2021-10-15	18:11:00	Oryx
ST13	2021-10-16	08:52:00	Oryx
ST13	2021-10-17	00:25:00	Oryx
ST13	2021-10-18	16:51:00	Oryx
ST13	2021-10-22	03:40:00	Oryx
ST13	2021-10-22	06:50:00	Oryx
ST13	2021-10-22	17:31:00	Oryx
ST13	2021-10-24	08:02:00	Oryx
ST13	2021-10-26	02:16:00	Oryx
ST13	2021-10-26	22:35:00	Oryx
ST13	2021-10-30	22:54:00	Oryx
ST13	2021-11-01	12:49:00	Oryx
ST13	2021-11-02	01:57:00	Oryx
ST13	2021-11-02	07:28:00	Oryx
ST13	2021-11-02	16:57:00	Oryx
ST13	2021-11-05	03:48:00	Oryx
ST13	2021-11-06	06:56:00	Oryx
ST13	2021-11-06	16:44:00	Oryx
ST13	2021-11-07	16:03:00	Oryx
ST13	2021-11-08	18:40:00	Oryx
ST13	2021-11-08	22:26:00	Oryx
ST13	2021-11-09	20:55:00	Oryx
ST13	2021-11-11	10:03:00	Oryx
ST13	2021-11-11	17:16:00	Oryx
ST13	2021-11-12	22:43:00	Oryx
ST13	2021-11-13	14:06:00	Gazelle
ST13	2021-11-16	01:21:00	Oryx
ST13	2021-11-16	09:09:00	Oryx
ST13	2021-11-18	08:48:00	Oryx
ST13	2021-11-18	16:13:00	Oryx
ST13	2021-11-20	16:16:00	Oryx
ST13	2021-11-21	15:52:00	Oryx
ST13	2021-11-21	20:57:00	Oryx
ST13	2021-11-22	03:13:00	Oryx
ST13	2021-11-22	10:24:00	Oryx
ST13	2021-11-22	22:04:00	Oryx
ST13	2021-11-22	23:43:00	Oryx
ST13	2021-11-23	01:38:00	Oryx
ST13	2021-11-26	09:46:00	Oryx
ST13	2021-11-28	03:13:00	Oryx
ST13	2021-11-28	14:05:00	Oryx
ST13	2021-11-28	22:48:00	Oryx
ST13	2021-12-02	13:25:00	Oryx
ST13	2021-12-02	17:58:00	Oryx
ST13	2021-12-03	00:53:00	Oryx
ST13	2021-12-06	04:31:00	Oryx
ST13	2021-12-08	23:24:00	Oryx
ST13	2021-12-12	20:45:00	Oryx
ST13	2021-12-18	02:51:00	Oryx
ST13	2022-03-25	04:26:00	Oryx
ST13	2022-04-09	11:16:00	Oryx
ST13	2022-04-21	01:12:00	Oryx
ST13	2022-04-21	07:33:00	Oryx
ST13	2022-05-03	07:21:00	Oryx
ST13	2022-05-04	10:04:00	Oryx
ST13	2022-05-12	08:07:00	Oryx
ST13	2022-05-16	09:45:00	Oryx
ST13	2022-05-18	12:55:00	Gazelle
ST13	2022-05-18	14:59:00	Oryx
ST13	2022-08-01	15:52:00	Gazelle
ST13	2022-08-01	16:22:00	Gazelle
ST13	2022-08-02	05:57:00	Oryx
ST13	2022-08-05	08:13:00	Oryx
ST13	2022-08-05	09:31:00	Oryx
ST13	2022-08-08	04:52:00	Oryx
ST13	2022-08-12	04:57:00	Gazelle
ST13	2022-08-17	11:11:00	Gazelle
ST13	2022-08-19	02:24:00	Oryx
ST13	2022-08-19	07:26:00	Oryx
ST13	2022-09-11	06:37:00	Oryx
ST13	2022-09-13	16:49:00	Oryx
ST13	2022-09-14	08:23:00	Oryx
ST13	2022-09-14	12:27:00	Oryx
ST13	2022-09-18	11:11:00	Oryx
ST13	2022-09-19	17:33:00	Oryx
ST13	2022-09-28	23:59:00	Oryx
ST13	2022-09-29	13:36:00	Oryx
ST13	2022-10-03	11:34:00	Oryx
ST13	2022-10-07	02:43:00	Oryx
ST13	2022-10-10	05:56:00	Oryx
ST13	2022-10-16	06:04:00	Oryx
ST13	2022-10-20	00:06:00	Oryx
ST13	2022-10-25	06:56:00	Oryx
ST14	2021-02-06	16:11:00	Oryx
ST14	2021-02-23	21:19:00	Oryx
ST14	2021-02-24	00:52:00	Oryx
ST14	2021-02-27	00:19:00	Oryx
ST14	2021-02-27	19:00:00	Oryx
ST14	2021-03-01	12:30:00	Oryx
ST14	2021-03-10	22:49:00	Oryx
ST14	2021-03-30	08:04:00	Oryx
ST14	2021-04-01	21:15:00	Oryx
ST14	2021-06-01	15:18:00	Gazelle
ST14	2021-10-06	02:58:00	Oryx
ST14	2021-10-18	03:32:00	Gazelle
ST14	2021-11-13	14:04:00	Oryx
ST14	2022-01-17	22:08:00	Oryx
ST14	2022-01-17	22:08:00	Oryx
ST14	2022-02-24	00:27:00	Oryx
ST14	2022-03-02	20:35:00	Oryx
ST14	2022-03-02	20:36:00	Oryx
ST14	2022-03-19	22:06:00	Oryx
ST14	2022-03-20	21:59:00	Oryx
ST14	2022-03-22	23:23:00	Oryx
ST14	2022-03-29	22:59:00	Oryx
ST14	2022-04-12	10:39:00	Oryx
ST14	2022-07-28	23:44:00	Oryx
ST14	2022-10-02	20:39:00	Oryx
ST14	2022-10-05	11:04:00	Oryx
ST14	2022-10-28	22:45:00	Oryx
ST15	2022-03-10	10:30:00	Gazelle
ST15	2022-03-10	10:30:00	Oryx
ST15	2022-03-10	10:30:00	Oryx
ST15	2022-03-10	10:30:00	Gazelle
ST15	2022-03-10	10:30:00	Gazelle
ST15	2022-03-10	10:30:00	Oryx
ST15	2022-03-10	10:30:00	Oryx
ST15	2022-03-10	10:52:00	Gazelle
ST15	2022-03-10	11:03:00	Gazelle
ST15	2022-03-10	11:19:00	Oryx
ST15	2022-03-10	12:37:00	Oryx
ST15	2022-03-10	13:41:00	Oryx
ST15	2022-03-10	13:51:00	Oryx
ST15	2022-03-10	15:14:00	Oryx
ST15	2022-03-10	17:48:00	Oryx
ST15	2022-03-10	18:37:00	Gazelle
ST15	2022-03-10	18:51:00	Gazelle
ST15	2022-03-10	20:30:00	Oryx
ST15	2022-03-10	23:53:00	Oryx
ST15	2022-03-11	03:08:00	Gazelle
ST15	2022-03-11	04:29:00	Oryx
ST15	2022-03-11	05:12:00	Oryx
ST15	2022-03-11	05:36:00	Oryx
ST15	2022-03-11	06:00:00	Oryx
ST15	2022-03-11	06:24:00	Gazelle
ST15	2022-03-11	06:27:00	Oryx
ST15	2022-03-11	06:50:00	Oryx
ST15	2022-03-11	07:52:00	Gazelle
ST15	2022-03-11	08:40:00	Oryx
ST15	2022-03-11	23:57:00	Oryx
ST15	2022-03-12	01:23:00	Gazelle
ST15	2022-03-12	02:15:00	Gazelle
ST15	2022-03-12	03:19:00	Gazelle
ST15	2022-03-12	04:54:00	Gazelle
ST15	2022-03-12	05:14:00	Oryx
ST15	2022-03-12	06:19:00	Oryx
ST15	2022-03-12	09:25:00	Gazelle
ST15	2022-03-12	09:38:00	Gazelle
ST15	2022-03-13	01:18:00	Gazelle
ST15	2022-03-13	08:06:00	Gazelle
ST15	2022-03-14	00:08:00	Oryx
ST15	2020-12-01	09:11:00	Oryx
ST15	2020-12-03	22:36:00	Gazelle
ST15	2020-12-07	22:25:00	Oryx
ST15	2020-12-13	16:49:00	Oryx
ST15	2020-12-16	07:14:00	Oryx
ST15	2020-12-18	13:14:00	Oryx
ST15	2021-01-03	20:12:00	Oryx
ST15	2021-01-03	21:40:00	Oryx
ST15	2021-01-08	22:40:00	Oryx
ST15	2021-01-14	18:33:00	Gazelle
ST15	2021-02-03	07:13:00	Gazelle
ST15	2021-02-04	00:49:00	Oryx
ST15	2021-02-05	07:30:00	Oryx
ST15	2021-02-06	00:04:00	Oryx
ST15	2021-02-25	23:49:00	Oryx
ST15	2021-03-15	06:52:00	Gazelle
ST15	2021-03-16	21:36:00	Oryx
ST15	2021-03-18	01:44:00	Oryx
ST15	2021-03-21	06:43:00	Gazelle
ST15	2021-03-21	20:33:00	Oryx
ST15	2021-03-21	22:34:00	Oryx
ST15	2021-03-22	06:48:00	Gazelle
ST15	2021-03-25	20:24:00	Oryx
ST15	2021-03-26	21:43:00	Oryx
ST15	2021-03-29	21:24:00	Oryx
ST15	2021-04-02	02:48:00	Gazelle
ST15	2021-04-10	14:52:00	Gazelle
ST15	2021-04-10	23:34:00	Oryx
ST15	2021-04-14	10:34:00	Oryx
ST15	2021-04-14	12:54:00	Oryx
ST15	2021-04-19	08:59:00	Gazelle
ST15	2021-04-20	20:42:00	Oryx
ST15	2021-04-21	21:48:00	Oryx
ST15	2021-04-22	08:46:00	Gazelle
ST15	2021-05-01	21:45:00	Oryx
ST15	2021-05-04	07:17:00	Oryx
ST15	2021-05-05	18:13:00	Oryx
ST15	2021-05-12	05:21:00	Oryx
ST15	2021-05-13	00:47:00	Oryx
ST15	2021-05-18	23:02:00	Oryx
ST15	2021-05-19	00:47:00	Oryx
ST15	2021-05-21	21:32:00	Oryx
ST15	2021-05-22	00:06:00	Oryx
ST15	2021-05-27	01:29:00	Oryx
ST15	2021-05-27	21:15:00	Oryx
ST15	2021-05-31	01:03:00	Oryx
ST15	2021-05-31	03:15:00	Oryx
ST15	2021-06-08	22:21:00	Oryx
ST15	2021-06-11	00:12:00	Oryx
ST15	2021-06-11	07:28:00	Oryx
ST15	2021-06-13	23:32:00	Oryx
ST15	2021-06-14	06:10:00	Oryx
ST15	2021-06-17	05:18:00	Gazelle
ST15	2021-06-24	01:01:00	Gazelle
ST15	2021-06-25	22:49:00	Oryx
ST15	2021-06-28	04:38:00	Gazelle
ST15	2021-07-04	01:07:00	Oryx
ST15	2021-07-06	13:00:00	Oryx
ST15	2021-07-06	18:39:00	Oryx
ST15	2021-07-13	21:05:00	Oryx
ST15	2021-07-15	05:46:00	Gazelle
ST15	2021-07-23	21:33:00	Oryx
ST15	2021-07-27	21:26:00	Oryx
ST15	2021-08-04	00:41:00	Oryx
ST15	2021-08-07	07:07:00	Gazelle
ST15	2021-08-21	03:45:00	Oryx
ST15	2021-08-26	23:35:00	Oryx
ST15	2021-09-02	23:48:00	Oryx
ST15	2021-09-02	23:48:00	Oryx
ST15	2021-09-06	19:42:00	Oryx
ST15	2021-09-09	23:44:00	Oryx
ST15	2021-09-14	06:23:00	Oryx
ST15	2021-09-16	23:33:00	Oryx
ST15	2021-09-18	12:06:00	Oryx
ST15	2021-09-19	22:11:00	Oryx
ST15	2021-09-26	06:31:00	Oryx
ST15	2021-09-28	06:18:00	Oryx
ST15	2021-09-30	01:18:00	Gazelle
ST15	2021-09-30	06:54:00	Gazelle
ST15	2021-10-08	06:05:00	Oryx
ST15	2021-10-13	06:43:00	Oryx
ST15	2021-10-13	06:43:00	Oryx
ST15	2021-10-14	22:41:00	Gazelle
ST15	2021-11-16	12:03:00	Oryx
ST15	2021-11-29	00:40:00	Oryx
ST15	2021-12-02	00:52:00	Oryx
ST15	2021-12-02	21:53:00	Oryx
ST15	2021-12-02	21:53:00	Oryx
ST15	2021-12-08	09:27:00	Oryx
ST15	2021-12-21	11:44:00	Gazelle
ST15	2021-12-23	09:07:00	Oryx
ST15	2021-12-24	23:20:00	Oryx
ST15	2021-12-29	07:50:00	Oryx
ST15	2021-12-30	11:17:00	Gazelle
ST15	2022-01-06	18:56:00	Oryx
ST15	2022-01-06	18:56:00	Oryx
ST15	2022-01-13	22:09:00	Oryx
ST15	2022-01-16	23:48:00	Gazelle
ST15	2022-01-17	23:02:00	Oryx
ST15	2022-01-18	16:22:00	Gazelle
ST15	2022-01-19	09:18:00	Gazelle
ST15	2022-01-20	08:53:00	Oryx
ST15	2022-01-21	23:14:00	Oryx
ST15	2022-01-22	17:56:00	Oryx
ST15	2022-01-26	09:36:00	Gazelle
ST15	2022-01-27	23:03:00	Oryx
ST15	2022-01-28	00:05:00	Oryx
ST15	2022-01-28	17:44:00	Oryx
ST15	2022-02-01	18:39:00	Gazelle
ST15	2022-02-02	18:50:00	Gazelle
ST15	2022-02-05	22:18:00	Oryx
ST15	2022-02-07	18:54:00	Oryx
ST15	2022-02-09	15:12:00	Oryx
ST15	2022-02-10	18:09:00	Gazelle
ST15	2022-02-18	18:55:00	Gazelle
ST15	2022-02-25	23:40:00	Oryx
ST15	2022-02-26	08:52:00	Gazelle
ST15	2022-02-26	08:52:00	Gazelle
ST15	2022-02-28	01:18:00	Oryx
ST15	2022-02-28	07:33:00	Gazelle
ST15	2022-02-28	07:33:00	Gazelle
ST15	2022-03-01	20:18:00	Oryx
ST15	2022-03-02	07:42:00	Gazelle
ST15	2022-03-02	18:07:00	Gazelle
ST15	2022-03-03	06:07:00	Oryx
ST15	2022-03-06	01:16:00	Gazelle
ST15	2022-03-06	01:16:00	Gazelle
ST15	2022-03-09	01:56:00	Oryx
ST15	2022-03-09	21:24:00	Oryx
ST15	2022-03-13	19:54:00	Oryx
ST15	2022-03-14	14:48:00	Oryx
ST15	2022-05-12	05:32:00	Gazelle
ST15	2022-05-12	18:53:00	Gazelle
ST15	2022-05-12	22:12:00	Oryx
ST15	2022-05-13	00:46:00	Oryx
ST15	2022-05-13	05:01:00	Gazelle
ST15	2022-05-14	00:01:00	Gazelle
ST15	2022-05-14	00:09:00	Oryx
ST15	2022-05-14	05:55:00	Gazelle
ST15	2022-05-14	06:26:00	Oryx
ST15	2022-05-15	00:24:00	Oryx
ST15	2022-05-15	04:47:00	Oryx
ST15	2022-05-15	23:01:00	Oryx
ST15	2022-05-16	22:48:00	Oryx
ST15	2022-05-17	00:58:00	Oryx
ST15	2022-05-17	06:06:00	Gazelle
ST15	2022-05-18	00:31:00	Oryx
ST15	2022-05-18	01:26:00	Gazelle
ST15	2022-05-20	1905-01-22	Gazelle
ST15	2022-05-23	05:22:00	Gazelle
ST15	2022-05-23	23:07:00	Oryx
ST15	2022-05-24	05:47:00	Gazelle
ST15	2022-05-24	19:23:00	Gazelle
ST15	2022-05-25	06:01:00	Gazelle
ST15	2022-05-26	05:32:00	Gazelle
ST15	2022-05-28	06:46:00	Gazelle
ST15	2022-05-28	20:26:00	Oryx
ST15	2022-05-29	22:47:00	Oryx
ST15	2022-05-30	02:19:00	Oryx
ST15	2022-05-30	21:59:00	Gazelle
ST15	2022-06-01	01:40:00	Gazelle
ST15	2022-06-03	03:35:00	Oryx
ST15	2022-06-04	05:57:00	Gazelle
ST15	2022-06-07	05:04:00	Oryx
ST15	2022-06-08	21:33:00	Gazelle
ST15	2022-06-13	02:50:00	Oryx
ST15	2022-06-13	21:19:00	Oryx
ST15	2022-06-14	22:26:00	Oryx
ST15	2022-06-19	01:09:00	Gazelle
ST15	2022-06-20	04:08:00	Gazelle
ST15	2022-06-20	05:07:00	Gazelle
ST15	2022-06-21	23:15:00	Oryx
ST15	2022-06-22	04:15:00	Gazelle
ST15	2022-06-22	21:17:00	Oryx
ST15	2022-06-23	19:39:00	Gazelle
ST15	2022-06-27	18:49:00	Gazelle
ST15	2022-06-29	00:00:00	Oryx
ST15	2022-06-29	22:47:00	Oryx
ST15	2022-06-30	20:52:00	Oryx
ST15	2022-06-30	22:44:00	Oryx
ST15	2022-07-01	01:44:00	Oryx
ST15	2022-07-09	05:24:00	Gazelle
ST15	2022-07-11	18:49:00	Gazelle
ST15	2022-07-12	07:31:00	Gazelle
ST15	2022-07-12	20:41:00	Gazelle
ST15	2022-07-13	00:21:00	Oryx
ST15	2022-07-14	00:05:00	Oryx
ST15	2022-07-14	23:54:00	Gazelle
ST15	2022-07-15	18:04:00	Oryx
ST15	2022-07-16	19:34:00	Gazelle
ST15	2022-07-18	18:10:00	Gazelle
ST15	2022-07-19	23:50:00	Oryx
ST15	2022-07-21	04:46:00	Gazelle
ST15	2022-07-23	23:49:00	Oryx
ST15	2022-07-24	00:41:00	Oryx
ST15	2022-07-24	03:02:00	Oryx
ST15	2022-07-24	06:38:00	Oryx
ST15	2022-07-26	20:15:00	Oryx
ST15	2022-07-27	06:38:00	Oryx
ST15	2022-07-27	19:16:00	Gazelle
ST15	2022-07-28	06:20:00	Gazelle
ST15	2022-07-28	22:38:00	Oryx
ST15	2022-08-03	00:48:00	Oryx
ST15	2022-08-03	02:11:00	Oryx
ST15	2022-08-05	22:14:00	Oryx
ST15	2022-08-06	21:04:00	Oryx
ST15	2022-08-08	18:30:00	Gazelle
ST15	2022-08-09	18:23:00	Gazelle
ST15	2022-08-13	00:54:00	Oryx
ST15	2022-08-13	06:14:00	Oryx
ST15	2022-08-18	20:22:00	Oryx
ST15	2022-08-29	02:02:00	Oryx
ST15	2022-08-30	22:14:00	Oryx
ST15	2022-08-31	01:31:00	Oryx
ST15	2022-08-31	20:29:00	Oryx
ST15	2022-09-02	04:33:00	Oryx
ST15	2022-09-05	21:54:00	Oryx
ST15	2022-09-08	23:54:00	Oryx
ST15	2022-09-09	22:38:00	Gazelle
ST15	2022-09-13	20:22:00	Oryx
ST15	2022-09-17	20:07:00	Oryx
ST15	2022-09-18	03:07:00	Gazelle
ST15	2022-09-19	20:36:00	Oryx
ST15	2022-09-20	05:45:00	Gazelle
ST15	2022-09-27	06:41:00	Oryx
ST15	2022-09-28	19:00:00	Oryx
ST15	2022-09-28	21:59:00	Oryx
ST15	2022-09-30	05:31:00	Gazelle
ST15	2022-10-02	05:49:00	Oryx
ST15	2022-10-02	22:38:00	Oryx
ST15	2022-10-04	06:24:00	Oryx
ST15	2022-10-04	12:29:00	Oryx
ST15	2022-10-04	13:20:00	Oryx
ST15	2022-10-06	08:11:00	Gazelle
ST15	2022-10-24	23:42:00	Gazelle
ST15	2022-10-26	03:25:00	Oryx
ST15	2022-10-26	10:14:00	Oryx
ST15	2022-10-27	06:45:00	Gazelle
ST15	2022-10-28	15:55:00	Gazelle
ST15	2022-10-28	19:19:00	Oryx
ST15	2022-10-31	21:16:00	Gazelle
ST16	2020-12-13	16:31:00	Oryx
ST16	2020-12-13	17:45:00	Oryx
ST16	2020-12-14	08:29:00	Oryx
ST16	2020-12-14	12:08:00	Oryx
ST16	2020-12-14	15:09:00	Oryx
ST16	2020-12-14	15:43:00	Oryx
ST16	2020-12-17	01:05:00	Oryx
ST16	2020-12-17	15:51:00	Gazelle
ST16	2020-12-25	09:01:00	Gazelle
ST16	2020-12-27	11:53:00	Oryx
ST16	2020-12-30	23:22:00	Oryx
ST16	2021-01-02	18:13:00	Oryx
ST16	2021-01-04	02:32:00	Oryx
ST16	2021-01-05	20:20:00	Oryx
ST16	2021-01-07	08:30:00	Oryx
ST16	2021-01-10	19:35:00	Oryx
ST16	2021-01-15	06:54:00	Oryx
ST16	2021-01-20	02:27:00	Gazelle
ST16	2021-01-26	02:46:00	Gazelle
ST16	2021-01-28	17:34:00	Oryx
ST16	2021-01-29	00:52:00	Oryx
ST16	2021-01-30	00:17:00	Oryx
ST16	2021-02-01	07:53:00	Gazelle
ST16	2021-02-03	07:38:00	Gazelle
ST16	2021-02-03	17:45:00	Gazelle
ST16	2021-02-05	09:10:00	Oryx
ST16	2021-02-08	16:29:00	Oryx
ST16	2021-02-10	02:10:00	Oryx
ST16	2021-02-11	23:03:00	Oryx
ST16	2021-02-18	05:09:00	Oryx
ST16	2021-02-19	08:42:00	Oryx
ST16	2021-02-19	11:52:00	Oryx
ST16	2021-02-19	16:34:00	Oryx
ST16	2021-02-19	17:58:00	Oryx
ST16	2021-02-25	08:03:00	Gazelle
ST16	2021-02-25	14:03:00	Gazelle
ST16	2021-03-01	12:29:00	Gazelle
ST16	2021-03-02	17:48:00	Oryx
ST16	2021-03-04	00:01:00	Oryx
ST16	2021-03-05	01:16:00	Gazelle
ST16	2021-03-06	15:12:00	Gazelle
ST16	2021-03-07	08:46:00	Gazelle
ST16	2021-03-07	12:29:00	Gazelle
ST16	2021-03-08	17:06:00	Gazelle
ST16	2021-03-10	20:32:00	Oryx
ST16	2021-03-11	07:00:00	Oryx
ST16	2021-03-11	07:48:00	Oryx
ST16	2021-03-13	15:52:00	Oryx
ST16	2021-03-14	08:12:00	Oryx
ST16	2021-03-14	11:37:00	Oryx
ST16	2021-03-14	23:52:00	Gazelle
ST16	2021-03-15	02:51:00	Gazelle
ST16	2021-03-15	03:28:00	Gazelle
ST16	2021-03-16	06:26:00	Gazelle
ST16	2021-03-16	19:03:00	Gazelle
ST16	2021-03-17	01:29:00	Oryx
ST16	2021-03-17	18:33:00	Gazelle
ST16	2021-03-19	12:12:00	Gazelle
ST16	2021-03-19	12:28:00	Oryx
ST16	2021-03-19	18:34:00	Oryx
ST16	2021-03-25	07:16:00	Oryx
ST16	2021-03-26	07:02:00	Oryx
ST16	2021-03-26	13:38:00	Gazelle
ST16	2021-03-26	19:40:00	Oryx
ST16	2021-03-27	05:49:00	Gazelle
ST16	2021-03-27	07:03:00	Oryx
ST16	2021-03-27	08:28:00	Gazelle
ST16	2021-03-30	21:59:00	Oryx
ST16	2021-03-31	18:44:00	Oryx
ST16	2021-04-03	10:49:00	Gazelle
ST16	2021-04-04	03:51:00	Oryx
ST16	2021-04-04	16:16:00	Gazelle
ST16	2021-04-05	11:55:00	Oryx
ST16	2021-04-05	13:53:00	Gazelle
ST16	2021-04-05	15:54:00	Gazelle
ST16	2021-04-05	18:35:00	Gazelle
ST16	2021-04-06	06:31:00	Gazelle
ST16	2021-04-06	22:32:00	Oryx
ST16	2021-04-07	13:58:00	Gazelle
ST16	2021-04-09	12:24:00	Gazelle
ST16	2021-04-09	13:02:00	Gazelle
ST16	2021-04-10	16:32:00	Gazelle
ST16	2021-04-11	19:08:00	Gazelle
ST16	2021-04-13	13:08:00	Gazelle
ST16	2021-04-13	20:06:00	Oryx
ST16	2021-04-13	20:32:00	Oryx
ST16	2021-04-14	00:50:00	Oryx
ST16	2021-04-14	02:00:00	Oryx
ST16	2021-04-18	02:45:00	Gazelle
ST16	2021-04-19	22:44:00	Gazelle
ST16	2021-04-20	05:40:00	Gazelle
ST16	2021-04-20	15:27:00	Gazelle
ST16	2021-04-20	22:59:00	Oryx
ST16	2021-04-21	00:36:00	Oryx
ST16	2021-04-21	05:06:00	Oryx
ST16	2021-04-21	08:14:00	Oryx
ST16	2021-04-21	09:42:00	Oryx
ST16	2021-04-21	19:09:00	Oryx
ST16	2021-04-21	19:26:00	Oryx
ST16	2021-04-21	21:55:00	Oryx
ST16	2021-04-21	22:57:00	Oryx
ST16	2021-04-22	11:27:00	Oryx
ST16	2021-04-23	05:53:00	Gazelle
ST16	2021-04-24	08:27:00	Oryx
ST16	2021-04-24	13:10:00	Oryx
ST16	2021-04-24	14:03:00	Oryx
ST16	2021-04-24	16:24:00	Oryx
ST16	2021-04-24	20:09:00	Oryx
ST16	2021-04-24	21:31:00	Oryx
ST16	2021-04-25	07:34:00	Oryx
ST16	2021-04-25	08:21:00	Oryx
ST16	2021-04-25	09:54:00	Oryx
ST16	2021-04-26	10:50:00	Oryx
ST16	2021-04-28	10:32:00	Oryx
ST16	2021-04-28	11:44:00	Oryx
ST16	2021-05-01	21:58:00	Oryx
ST16	2021-05-02	03:14:00	Oryx
ST16	2021-05-02	07:02:00	Oryx
ST16	2021-05-02	07:59:00	Oryx
ST16	2021-05-03	03:12:00	Gazelle
ST16	2021-05-03	06:47:00	Gazelle
ST16	2021-05-04	22:38:00	Oryx
ST16	2021-05-05	03:53:00	Oryx
ST16	2021-05-05	07:04:00	Oryx
ST16	2021-05-06	02:09:00	Oryx
ST16	2021-05-06	05:30:00	Oryx
ST16	2021-05-06	08:57:00	Oryx
ST16	2021-05-07	22:28:00	Oryx
ST16	2021-05-08	16:29:00	Gazelle
ST16	2021-05-08	20:13:00	Oryx
ST16	2021-05-08	23:19:00	Oryx
ST16	2021-05-12	19:04:00	Oryx
ST16	2021-05-13	22:45:00	Oryx
ST16	2021-05-15	19:48:00	Oryx
ST16	2021-05-15	21:20:00	Oryx
ST16	2021-05-16	05:10:00	Oryx
ST16	2021-05-16	21:20:00	Oryx
ST16	2021-05-17	01:03:00	Oryx
ST16	2021-05-18	17:17:00	Gazelle
ST16	2021-05-21	18:33:00	Gazelle
ST16	2021-05-21	22:27:00	Oryx
ST16	2021-05-21	23:57:00	Gazelle
ST16	2021-05-22	23:10:00	Oryx
ST16	2021-05-24	01:27:00	Gazelle
ST16	2021-05-24	02:30:00	Gazelle
ST16	2021-05-28	06:34:00	Oryx
ST16	2021-05-28	23:47:00	Oryx
ST16	2021-05-29	03:19:00	Gazelle
ST16	2021-05-29	04:42:00	Oryx
ST16	2021-05-30	02:42:00	Gazelle
ST16	2021-05-31	02:04:00	Oryx
ST16	2021-05-31	06:56:00	Oryx
ST16	2021-06-01	15:27:00	Gazelle
ST16	2021-06-03	06:16:00	Oryx
ST16	2021-06-06	00:10:00	Oryx
ST16	2021-06-06	04:13:00	Oryx
ST16	2021-06-06	22:46:00	Gazelle
ST16	2021-06-07	19:07:00	Gazelle
ST16	2021-06-08	01:45:00	Gazelle
ST16	2021-06-09	11:40:00	Oryx
ST16	2021-06-09	19:21:00	Oryx
ST16	2021-06-14	23:13:00	Oryx
ST16	2021-06-16	19:20:00	Gazelle
ST16	2021-06-17	21:34:00	Oryx
ST16	2021-06-18	21:22:00	Oryx
ST16	2021-06-19	23:55:00	Oryx
ST16	2021-06-26	00:09:00	Gazelle
ST16	2021-06-27	06:41:00	Gazelle
ST16	2021-06-30	21:50:00	Oryx
ST16	2021-07-06	08:50:00	Oryx
ST16	2021-07-06	09:35:00	Oryx
ST16	2021-07-10	21:33:00	Oryx
ST16	2021-07-12	20:38:00	Oryx
ST16	2021-07-12	21:42:00	Oryx
ST16	2021-07-13	23:03:00	Oryx
ST16	2021-07-17	16:50:00	Gazelle
ST16	2021-07-17	18:19:00	Gazelle
ST16	2021-07-17	18:19:00	Gazelle
ST16	2021-07-20	13:56:00	Oryx
ST16	2021-07-29	00:38:00	Oryx
ST16	2021-07-29	00:44:00	Oryx
ST16	2021-08-01	02:02:00	Oryx
ST16	2021-08-01	19:53:00	Oryx
ST16	2021-08-02	03:00:00	Oryx
ST16	2021-08-04	00:48:00	Oryx
ST16	2021-08-04	21:41:00	Oryx
ST16	2021-08-08	18:49:00	Oryx
ST16	2021-08-11	02:08:00	Gazelle
ST16	2021-08-12	01:09:00	Oryx
ST16	2021-08-12	01:09:00	Oryx
ST16	2021-08-12	05:06:00	Oryx
ST16	2021-08-12	05:16:00	Oryx
ST16	2021-08-15	05:33:00	Oryx
ST16	2021-08-21	14:15:00	Oryx
ST16	2021-09-02	06:14:00	Oryx
ST16	2021-09-02	06:14:00	Oryx
ST16	2021-09-03	06:45:00	Gazelle
ST16	2021-09-21	17:48:00	Oryx
ST16	2021-09-22	21:53:00	Oryx
ST16	2021-09-29	23:37:00	Oryx
ST16	2021-10-01	02:52:00	Oryx
ST16	2021-10-01	06:31:00	Oryx
ST16	2021-10-01	21:38:00	Oryx
ST16	2021-10-02	19:09:00	Oryx
ST16	2021-10-02	19:09:00	Oryx
ST16	2021-10-02	19:46:00	Oryx
ST16	2021-10-02	22:35:00	Oryx
ST16	2021-10-02	23:46:00	Oryx
ST16	2021-10-04	10:00:00	Gazelle
ST16	2021-10-08	06:23:00	Oryx
ST16	2021-10-12	10:17:00	Gazelle
ST16	2021-10-12	10:17:00	Gazelle
ST16	2021-10-13	08:23:00	Oryx
ST16	2021-10-13	08:23:00	Oryx
ST16	2021-10-13	14:18:00	Gazelle
ST16	2021-10-13	18:34:00	Oryx
ST16	2021-10-13	18:34:00	Oryx
ST16	2021-10-14	23:20:00	Oryx
ST16	2021-10-19	14:43:00	Gazelle
ST16	2021-10-19	14:43:00	Gazelle
ST16	2021-10-23	00:01:00	Oryx
ST16	2021-10-29	09:35:00	Oryx
ST16	2021-10-29	10:50:00	Oryx
ST16	2021-10-29	17:04:00	Oryx
ST16	2021-10-30	17:22:00	Oryx
ST16	2021-10-31	19:35:00	Oryx
ST16	2021-11-06	12:55:00	Oryx
ST16	2021-11-06	15:41:00	Oryx
ST16	2021-11-12	18:09:00	Oryx
ST16	2021-11-12	18:09:00	Oryx
ST16	2021-11-13	12:56:00	Oryx
ST16	2021-11-21	23:55:00	Oryx
ST16	2021-11-21	23:55:00	Oryx
ST16	2021-11-27	01:11:00	Oryx
ST16	2021-11-27	01:11:00	Oryx
ST16	2021-12-02	12:50:00	Oryx
ST16	2021-12-05	09:47:00	Oryx
ST16	2021-12-07	11:53:00	Oryx
ST16	2021-12-09	21:50:00	Oryx
ST16	2021-12-10	10:01:00	Gazelle
ST16	2021-12-14	17:56:00	Oryx
ST16	2021-12-14	21:44:00	Oryx
ST16	2021-12-14	23:09:00	Oryx
ST16	2021-12-19	00:34:00	Oryx
ST16	2021-12-26	09:05:00	Gazelle
ST16	2021-12-27	04:29:00	Gazelle
ST16	2021-12-31	14:47:00	Oryx
ST16	2022-01-07	09:52:00	Oryx
ST16	2022-01-09	17:47:00	Gazelle
ST16	2022-01-09	17:47:00	Gazelle
ST16	2022-01-11	11:21:00	Gazelle
ST16	2022-01-12	22:22:00	Gazelle
ST16	2022-01-14	01:53:00	Gazelle
ST16	2022-01-14	22:55:00	Gazelle
ST16	2022-01-15	22:39:00	Oryx
ST16	2022-01-15	22:39:00	Oryx
ST16	2022-01-16	08:14:00	Oryx
ST16	2022-01-17	19:37:00	Oryx
ST16	2022-01-17	22:07:00	Oryx
ST16	2022-01-21	22:31:00	Oryx
ST16	2022-01-24	00:30:00	Oryx
ST16	2022-01-27	20:18:00	Oryx
ST16	2022-01-27	20:18:00	Oryx
ST16	2022-01-31	09:06:00	Oryx
ST16	2022-01-31	12:09:00	Oryx
ST16	2022-01-31	19:23:00	Oryx
ST16	2022-02-02	09:13:00	Gazelle
ST16	2022-02-02	09:13:00	Gazelle
ST16	2022-02-02	15:37:00	Gazelle
ST16	2022-02-02	18:05:00	Gazelle
ST16	2022-02-07	08:05:00	Oryx
ST16	2022-02-08	21:58:00	Gazelle
ST16	2022-02-08	21:58:00	Gazelle
ST16	2022-02-09	00:23:00	Oryx
ST16	2022-02-10	07:40:00	Gazelle
ST16	2022-02-10	15:27:00	Gazelle
ST16	2022-02-10	21:47:00	Gazelle
ST16	2022-02-10	22:44:00	Gazelle
ST16	2022-02-11	08:00:00	Gazelle
ST16	2022-02-11	08:00:00	Oryx
ST16	2022-02-11	12:06:00	Gazelle
ST16	2022-02-11	12:06:00	Oryx
ST16	2022-02-11	15:39:00	Gazelle
ST16	2022-02-11	15:39:00	Gazelle
ST16	2022-02-14	09:43:00	Gazelle
ST16	2022-02-14	11:06:00	Oryx
ST16	2022-02-14	14:19:00	Gazelle
ST16	2022-02-16	04:25:00	Gazelle
ST16	2022-02-16	08:26:00	Oryx
ST16	2022-02-16	23:14:00	Gazelle
ST16	2022-02-25	10:54:00	Gazelle
ST16	2022-02-25	11:09:00	Oryx
ST16	2022-02-25	14:19:00	Gazelle
ST16	2022-02-25	17:10:00	Gazelle
ST16	2022-02-25	20:07:00	Gazelle
ST16	2022-02-26	12:27:00	Oryx
ST16	2022-02-26	14:23:00	Gazelle
ST16	2022-02-26	15:26:00	Gazelle
ST16	2022-02-26	18:44:00	Gazelle
ST16	2022-02-27	11:20:00	Oryx
ST16	2022-02-28	17:45:00	Gazelle
ST16	2022-02-28	17:52:00	Gazelle
ST16	2022-03-01	10:27:00	Gazelle
ST16	2022-03-01	10:27:00	Oryx
ST16	2022-03-01	15:44:00	Gazelle
ST16	2022-03-02	08:04:00	Gazelle
ST16	2022-03-02	13:28:00	Gazelle
ST16	2022-03-02	13:28:00	Gazelle
ST16	2022-03-02	19:27:00	Oryx
ST16	2022-03-03	07:14:00	Gazelle
ST16	2022-03-03	18:24:00	Gazelle
ST16	2022-03-03	19:00:00	Gazelle
ST16	2022-03-04	16:40:00	Oryx
ST16	2022-03-04	18:12:00	Gazelle
ST16	2022-03-04	18:12:00	Gazelle
ST16	2022-03-05	14:14:00	Oryx
ST16	2022-03-13	09:17:00	Gazelle
ST16	2022-03-13	09:20:00	Gazelle
ST16	2022-03-14	08:15:00	Gazelle
ST16	2022-03-14	13:13:00	Gazelle
ST16	2022-03-15	06:50:00	Gazelle
ST16	2022-03-15	12:09:00	Gazelle
ST16	2022-03-17	08:17:00	Gazelle
ST16	2022-03-19	13:23:00	Gazelle
ST16	2022-03-20	06:48:00	Gazelle
ST16	2022-03-22	00:14:00	Gazelle
ST16	2022-03-22	21:09:00	Oryx
ST16	2022-03-23	10:57:00	Oryx
ST16	2022-03-24	06:18:00	Gazelle
ST16	2022-03-25	03:32:00	Gazelle
ST16	2022-03-26	18:27:00	Gazelle
ST16	2022-03-28	04:50:00	Oryx
ST16	2022-03-29	19:42:00	Gazelle
ST16	2022-04-02	07:52:00	Gazelle
ST16	2022-04-02	09:58:00	Gazelle
ST16	2022-04-03	09:17:00	Gazelle
ST16	2022-04-04	00:15:00	Gazelle
ST16	2022-04-04	03:25:00	Gazelle
ST16	2022-04-05	00:17:00	Oryx
ST16	2022-04-07	05:32:00	Gazelle
ST16	2022-04-07	10:03:00	Gazelle
ST16	2022-04-07	15:36:00	Gazelle
ST16	2022-04-08	18:40:00	Gazelle
ST16	2022-04-09	07:35:00	Gazelle
ST16	2022-04-09	12:01:00	Gazelle
ST16	2022-04-09	14:48:00	Gazelle
ST16	2022-04-09	17:37:00	Gazelle
ST16	2022-04-09	19:19:00	Oryx
ST16	2022-04-10	10:48:00	Gazelle
ST16	2022-04-10	19:43:00	Oryx
ST16	2022-04-10	23:18:00	Oryx
ST16	2022-04-11	16:09:00	Oryx
ST16	2022-04-14	20:02:00	Oryx
ST16	2022-04-17	01:28:00	Oryx
ST16	2022-04-17	04:09:00	Oryx
ST16	2022-04-17	07:33:00	Oryx
ST16	2022-04-18	03:37:00	Gazelle
ST16	2022-04-18	23:23:00	Gazelle
ST16	2022-04-19	03:39:00	Gazelle
ST16	2022-04-19	07:24:00	Gazelle
ST16	2022-04-19	11:56:00	Oryx
ST16	2022-04-20	00:36:00	Gazelle
ST16	2022-04-20	06:14:00	Gazelle
ST16	2022-04-21	03:26:00	Gazelle
ST16	2022-04-23	18:12:00	Gazelle
ST16	2022-04-26	11:06:00	Oryx
ST16	2022-04-29	14:13:00	Oryx
ST16	2022-05-01	23:52:00	Oryx
ST16	2022-05-02	07:22:00	Gazelle
ST16	2022-05-08	06:22:00	Gazelle
ST16	2022-05-08	16:42:00	Gazelle
ST16	2022-05-08	19:08:00	Gazelle
ST16	2022-05-09	18:45:00	Gazelle
ST16	2022-05-10	23:36:00	Gazelle
ST16	2022-05-11	03:11:00	Gazelle
ST16	2022-05-11	18:51:00	Gazelle
ST16	2022-05-12	09:29:00	Gazelle
ST16	2022-05-12	10:24:00	Gazelle
ST16	2022-05-13	12:02:00	Gazelle
ST16	2022-05-17	22:06:00	Oryx
ST16	2022-05-20	09:28:00	Gazelle
ST16	2022-05-20	18:34:00	Oryx
ST16	2022-05-31	04:32:00	Gazelle
ST16	2022-06-03	05:42:00	Oryx
ST16	2022-06-06	00:20:00	Oryx
ST16	2022-06-06	05:42:00	Oryx
ST16	2022-06-06	19:40:00	Oryx
ST16	2022-06-06	20:45:00	Gazelle
ST16	2022-06-06	23:07:00	Oryx
ST16	2022-06-06	23:55:00	Gazelle
ST16	2022-06-12	09:05:00	Gazelle
ST16	2022-06-13	21:53:00	Oryx
ST16	2022-06-14	23:04:00	Oryx
ST16	2022-06-21	06:48:00	Oryx
ST16	2022-06-21	21:43:00	Oryx
ST16	2022-06-24	21:20:00	Oryx
ST16	2022-07-09	22:48:00	Oryx
ST16	2022-07-10	06:24:00	Gazelle
ST16	2022-07-10	20:16:00	Gazelle
ST16	2022-07-11	00:07:00	Oryx
ST16	2022-07-12	17:55:00	Gazelle
ST16	2022-07-13	18:18:00	Oryx
ST16	2022-07-14	17:31:00	Oryx
ST16	2022-07-15	06:21:00	Gazelle
ST16	2022-07-19	03:03:00	Oryx
ST16	2022-07-20	20:19:00	Oryx
ST16	2022-07-22	21:22:00	Oryx
ST16	2022-07-23	03:52:00	Oryx
ST16	2022-07-25	21:43:00	Oryx
ST16	2022-07-28	01:07:00	Oryx
ST16	2022-07-31	21:02:00	Oryx
ST16	2022-08-03	23:04:00	Oryx
ST16	2022-08-06	23:39:00	Oryx
ST16	2022-08-10	19:28:00	Gazelle
ST16	2022-08-11	01:38:00	Gazelle
ST16	2022-08-12	01:05:00	Gazelle
ST16	2022-08-14	07:08:00	Oryx
ST16	2022-08-20	05:55:00	Oryx
ST16	2022-08-25	05:58:00	Gazelle
ST16	2022-08-26	23:50:00	Gazelle
ST16	2022-08-28	00:20:00	Gazelle
ST16	2022-08-28	17:15:00	Oryx
ST16	2022-08-31	20:59:00	Oryx
ST16	2022-09-01	21:39:00	Oryx
ST16	2022-09-09	01:21:00	Oryx
ST16	2022-09-10	00:37:00	Oryx
ST16	2022-09-10	03:25:00	Oryx
ST16	2022-09-12	17:37:00	Oryx
ST16	2022-09-19	12:06:00	Gazelle
ST16	2022-09-19	20:40:00	Oryx
ST16	2022-09-22	07:45:00	Gazelle
ST16	2022-09-24	02:07:00	Oryx
ST16	2022-09-25	06:05:00	Gazelle
ST16	2022-09-25	10:19:00	Gazelle
ST16	2022-09-25	17:48:00	Gazelle
ST16	2022-09-27	07:02:00	Oryx
ST16	2022-09-29	17:04:00	Gazelle
ST16	2022-09-30	06:12:00	Gazelle
ST16	2022-09-30	19:07:00	Gazelle
ST16	2022-10-01	11:02:00	Gazelle
ST16	2022-10-03	17:32:00	Gazelle
ST16	2022-10-04	18:30:00	Gazelle
ST16	2022-10-04	23:23:00	Gazelle
ST16	2022-10-08	02:49:00	Gazelle
ST16	2022-10-09	09:25:00	Gazelle
ST16	2022-10-14	06:59:00	Gazelle
ST16	2022-10-17	11:53:00	Gazelle
ST16	2022-10-17	12:44:00	Gazelle
ST16	2022-10-18	09:26:00	Gazelle
ST16	2022-10-18	09:26:00	Oryx
ST16	2022-10-20	16:11:00	Oryx
ST16	2022-10-29	09:15:00	Gazelle
ST16	2022-10-30	07:21:00	Gazelle
ST16	2022-10-30	09:58:00	Gazelle
ST16	2022-10-30	18:12:00	Gazelle
ST17	2020-12-14	17:15:00	Oryx
ST17	2020-12-15	14:18:00	Gazelle
ST17	2020-12-26	11:56:00	Oryx
[truncated: 1,185 more rows]

## Sheet: Effort
CT	2020-10-22	2020-11-01	2020-12-01	2021-01-01	2021-02-01	2021-03-01	2021-04-01	2021-05-01	2021-06-01	2021-07-01	2021-08-01	2021-09-01	2021-10-01	2021-11-01	2021-12-01	2022-01-01	2022-02-01	2022-03-01	2022-04-01	2022-05-01	2022-06-01	2022-07-01	2022-08-01	2022-09-01	2022-10-31	2022-11-30
ST01	set-up
ST02	set-up		2020-12-20	perdu								2021-09-19				2022-01-06						2022-07-26
ST03	set-up		2020-12-23		2021-02-27											2022-01-04		2022-03-28			2022-06-27	tombé	2022-07-29
ST04	set-up																					2022-07-26		2022-09-28
ST05	set-up
ST06	set-up
ST07	set-up							no capture	no capture																no capture
ST08	set-up																				no capture
ST09	set-up
ST10	set-up
ST11	set-up					no capture												no capture		no capture				06-28/09/2022	no capture
ST12	set-up
ST13	set-up				2021-02-25		2021-04-20								2021-12-07	2021-01-05	no batt	2022-03-24	video	video	2022-06-05	2022-07-26	video	video	video
ST14	set-up
ST15	set-up																		2022-03-14	2022-05-11
ST16	set-up
ST17	set-up
ST18	set-up																			2022-05-21	CT tombée		2022-08-11
ST19	set-up
ST20	set-up
ST21	set-up
ST22	set-up																								à analyser ?
ST23	set-up																	2022-03-31	tombé
ST24	set-up															2022-01-07	off	2022-03-10		2022-05-24	off		11/08/2023 -no capture	no capture
ST25	set-up
ST26	set-up
